# Supplementary material for: Crystal structure of 2-(4-chloro-3-fluoro­phen­yl)-1H-benzimidazole
Source: Acta Crystallogr E Crystallogr Commun. 2015 May 9;71(Pt 6):o387–8. doi: 10.1107/S2056989015008683 (PMC4459371; doi:10.1107/S2056989015008683)
Supplement: Supplementary file 1 [file e-71-0o387-sup1.cif]

##############################################################################
#                                                                            #
# This CIF contains the data in a paper accepted for publication in          #
# Acta Crystallographica Section E. It conforms to the requirements of       #
# Notes for Authors for Acta Crystallographica Section E, and has been       #
# peer reviewed under the auspices of the IUCr Commission on Journals.       #
#                                                                            #
# Full details of the Crystallographic Information File format               #
# are given in the paper "The Crystallographic Information File (CIF):       #
# a New Standard Archive File for Crystallography" by S. R. Hall, F. H.      #
# Allen and I. D. Brown [Acta Cryst. (1991), A47, 655-685].                  #
#                                                                            #
# The current version of the core CIF dictionary is obtainable from          #
# ftp://ftp.iucr.org/pub/cif_core.dic.                                       #
#                                                                            #
# Software is freely available for graphical display of the structure(s)     #
# in this CIF. For information consult the CIF software page                 #
# http://www.iucr.org/resources/cif/software.                                #
#                                                                            #
# This file may be used for bona fide research purposes within the           #
# scientific community so long as proper attribution is given to the journal # 
# article from which it was obtained.                                        #
#                                                                            #
##############################################################################
data_global
_audit_creation_method     'PLATON <TABLE ACC> option'
_journal_date_recd_electronic     2015-04-11
_journal_date_accepted     2015-05-05
_journal_name_full     'Acta Crystallographica, Section E'
_journal_year     2015
_journal_volume     71
_journal_issue      6
_journal_page_first     o387
_journal_page_last     o388
_journal_paper_category     HO
_journal_paper_doi     10.1107/S2056989015008683
_journal_coeditor_code     HB7406
_publ_contact_author_name
;
 'Noor Shahina Begum'
;
_publ_contact_author_address
;
 Department of Studies in Chemistry
 Central College Campus
 Bangalore University
 Bangalore 560 001
 India
;
_publ_contact_author_email     'noorsb@rediffmail.com'
_publ_contact_author_fax     '(91) 80 2296 1331'
_publ_contact_author_phone     '(91) 80 2296 1344'
_publ_section_title
;
Crystal structure of 2-(4-chloro-3-fluorophenyl)-1<i>H</i>-benzimidazole
;
loop_
    _publ_author_name
    _publ_author_address
    'Krishnamurthy, M. S.'
;
 Department of Studies in Chemistry,
 Central College Campus,
 Bangalore University,
 Bangalore 560 001,
 Karnataka
 India
;
    'Noor Shahina Begum'
;
 Department of Studies in Chemistry,
 Central College Campus,
 Bangalore University,
 Bangalore 560 001,
 Karnataka
 India
;
_publ_section_synopsis
;
Crystal structure of 2-(4-chloro-3-fluorophenyl)-1<i>H</i>-benzimidazole has
been determined and is described.
;
data_I
_database_code_depnum_ccdc_archive 'CCDC 1063160'
_audit_creation_method     SHELXL-97
_chemical_name_systematic
;
2-(4-Chloro-3-fluorophenyl)-1<i>H</i>-benzimidazole
;
_chemical_name_common     ?
_chemical_formula_moiety     'C13 H8 Cl F N2'
_chemical_formula_sum     'C13 H8 Cl F N2'
_chemical_formula_iupac     'C13 H8 Cl F N2'
_chemical_formula_weight     246.66
_chemical_melting_point     ?
_symmetry_cell_setting     orthorhombic
_symmetry_space_group_name_H-M     'P b c a'
_symmetry_space_group_name_Hall     '-P 2ac 2ab'
loop_
    _symmetry_equiv_pos_as_xyz
    'x, y, z'
    '-x+1/2, -y, z+1/2'
    'x+1/2, -y+1/2, -z'
    '-x, y+1/2, -z+1/2'
    '-x, -y, -z'
    'x-1/2, y, -z-1/2'
    '-x-1/2, y-1/2, z'
    'x, -y-1/2, z-1/2'
_cell_length_a     9.2302(4)
_cell_length_b     9.8500(4)
_cell_length_c     23.1347(9)
_cell_angle_alpha     90.00
_cell_angle_beta     90.00
_cell_angle_gamma     90.00
_cell_volume     2103.35(15)
_cell_formula_units_Z     8
_cell_measurement_reflns_used     1844
_cell_measurement_theta_min     2.82
_cell_measurement_theta_max     24.99
_cell_measurement_temperature     100(2)
_exptl_crystal_description     'block'
_exptl_crystal_colour     'yellow'
_exptl_crystal_size_max     0.18
_exptl_crystal_size_mid     0.16
_exptl_crystal_size_min     0.16
_exptl_crystal_density_diffrn     1.558
_exptl_crystal_density_meas     ?
_exptl_crystal_density_method     'not measured'
_exptl_crystal_F_000     1008
_exptl_absorpt_coefficient_mu     0.351
_exptl_absorpt_correction_type     multi-scan
_exptl_absorpt_process_details
;
(SADABS; Bruker, 1998)
;
_exptl_absorpt_correction_T_min     0.9395
_exptl_absorpt_correction_T_max     0.9460
_exptl_special_details
;
;
_diffrn_ambient_temperature     100(2)
_diffrn_radiation_type     MoK\a
_diffrn_radiation_wavelength     0.71073
_diffrn_radiation_source     'fine-focus sealed tube'
_diffrn_radiation_monochromator     graphite
_diffrn_measurement_device_type     'Bruker SMART APEX CCD'
_diffrn_measurement_method     '\w scans'
_diffrn_detector_area_resol_mean     ?
_diffrn_reflns_number     23308
_diffrn_reflns_av_R_equivalents     0.0428
_diffrn_reflns_av_sigmaI/netI     0.0194
_diffrn_reflns_theta_min     2.82
_diffrn_reflns_theta_max     24.99
_diffrn_reflns_theta_full     24.99
_diffrn_measured_fraction_theta_max     0.999
_diffrn_measured_fraction_theta_full     0.999
_diffrn_reflns_limit_h_min     -10
_diffrn_reflns_limit_h_max     10
_diffrn_reflns_limit_k_min     -11
_diffrn_reflns_limit_k_max     11
_diffrn_reflns_limit_l_min     -27
_diffrn_reflns_limit_l_max     27
_diffrn_standards_number     ?
_diffrn_standards_interval_count     ?
_diffrn_standards_interval_time     ?
_diffrn_standards_decay_%     0
_refine_special_details
;
Refinement of <i>F</i>^2^ against ALL reflections. The weighted <i>R</i>-factor
<i>wR</i> and goodness of fit <i>S</i> are based on <i>F</i>^2^, conventional
<i>R</i>-factors <i>R</i> are based on <i>F</i>, with <i>F</i> set to zero for
negative <i>F</i>^2^. The threshold expression of <i>F</i>^2^ >
2\s(<i>F</i>^2^) is used only for calculating <i>R</i>-factors(gt) <i>etc</i>.
and is not relevant to the choice of reflections for refinement.
<i>R</i>-factors based on <i>F</i>^2^ are statistically about twice as large
as those based on <i>F</i>, and <i>R</i>- factors based on ALL data will be
even larger.
;
_reflns_number_total     1844
_reflns_number_gt     1606
_reflns_threshold_expression     I>2\s(I)
_refine_ls_structure_factor_coef     Fsqd
_refine_ls_matrix_type     full
_refine_ls_R_factor_all     0.0454
_refine_ls_R_factor_gt     0.0376
_refine_ls_wR_factor_gt     0.0983
_refine_ls_wR_factor_ref     0.1023
_refine_ls_goodness_of_fit_ref     0.947
_refine_ls_restrained_S_all     0.947
_refine_ls_number_reflns     1844
_refine_ls_number_parameters     164
_refine_ls_number_restraints     0
_refine_ls_hydrogen_treatment     constr
_refine_ls_weighting_scheme     calc
_refine_ls_weighting_details
         'calc w=1/[\s^2^(Fo^2^)+(0.0597P)^2^+2.5255P] where P=(Fo^2^+2Fc^2^)/3'
_atom_sites_solution_hydrogens     geom
_atom_sites_solution_primary     direct
_atom_sites_solution_secondary     difmap
_refine_ls_shift/su_max     0.000
_refine_ls_shift/su_mean     0.000
_refine_diff_density_max     0.564
_refine_diff_density_min     -0.320
_refine_ls_extinction_method     none
_refine_ls_extinction_coef     ?
loop_
    _atom_type_symbol
    _atom_type_description
    _atom_type_scat_dispersion_real
    _atom_type_scat_dispersion_imag
    _atom_type_scat_source
    'C' 'C' 0.0033 0.0016
                         'International Tables Vol C Tables 4.2.6.8 and 6.1.1.4'
    'H' 'H' 0.0000 0.0000
                         'International Tables Vol C Tables 4.2.6.8 and 6.1.1.4'
    'Cl' 'Cl' 0.1484 0.1585
                         'International Tables Vol C Tables 4.2.6.8 and 6.1.1.4'
    'F' 'F' 0.0171 0.0103
                         'International Tables Vol C Tables 4.2.6.8 and 6.1.1.4'
    'N' 'N' 0.0061 0.0033
                         'International Tables Vol C Tables 4.2.6.8 and 6.1.1.4'
_computing_data_collection
;
SMART (Bruker, 1998)
;
_computing_cell_refinement
;
SAINT (Bruker, 1998)
;
_computing_data_reduction
;
SAINT (Bruker, 1998)
;
_computing_structure_solution
;
SHELXS97 (Sheldrick, 2008)
;
_computing_structure_refinement
;
SHELXL97 (Sheldrick, 2008)
;
_computing_molecular_graphics
;
ORTEP-3 for Windows (Farrugia, 2012) and CAMERON (Watkin <i>et al.</i>,
1996)
;
_computing_publication_material
;
WinGX (Farrugia, 2012)
;
loop_
    _atom_site_type_symbol
    _atom_site_label
    _atom_site_fract_x
    _atom_site_fract_y
    _atom_site_fract_z
    _atom_site_U_iso_or_equiv
    _atom_site_adp_type
    _atom_site_calc_flag
    _atom_site_refinement_flags
    _atom_site_occupancy
    _atom_site_symmetry_multiplicity
    _atom_site_disorder_assembly
    _atom_site_disorder_group
    N N1 0.83007(18) 0.08322(16) 0.36167(7) 0.0175(4) Uani d . 1 1 . .
    N N2 0.78338(17) -0.13986(16) 0.35704(7) 0.0175(4) Uani d . 1 1 . .
    H H2 0.7371 -0.2172 0.3616 0.021 Uiso calc R 1 1 . .
    Cl Cl1 0.14851(5) 0.07660(6) 0.47297(3) 0.0291(2) Uani d . 1 1 . .
    C C1 1.0106(2) -0.2127(2) 0.30462(9) 0.0198(5) Uani d . 1 1 . .
    H H1 0.9910 -0.3073 0.3034 0.024 Uiso calc R 1 1 . .
    C C2 1.1337(2) -0.1595(2) 0.28016(9) 0.0213(5) Uani d . 1 1 . .
    H H2A 1.1994 -0.2183 0.2609 0.026 Uiso calc R 1 1 . .
    C C3 1.1646(2) -0.0202(2) 0.28307(9) 0.0222(5) Uani d . 1 1 . .
    H H3 1.2509 0.0132 0.2659 0.027 Uiso calc R 1 1 . .
    C C4 1.0721(2) 0.0692(2) 0.31040(9) 0.0207(5) Uani d . 1 1 . .
    H H4 1.0945 0.1632 0.3128 0.025 Uiso calc R 1 1 . .
    C C5 0.9449(2) 0.01777(19) 0.33442(8) 0.0168(4) Uani d . 1 1 . .
    C C6 0.9160(2) -0.1225(2) 0.33116(8) 0.0172(4) Uani d . 1 1 . .
    C C7 0.7367(2) -0.01515(19) 0.37430(8) 0.0161(4) Uani d . 1 1 . .
    C C8 0.5944(2) 0.0055(2) 0.40055(9) 0.0175(4) Uani d . 1 1 . .
    C C9 0.5678(2) 0.1165(2) 0.43598(9) 0.0182(4) Uani d . 1 1 A .
    H H9 0.6435 0.1779 0.4454 0.022 Uiso calc R 1 1 . .
    C C11 0.3186(2) 0.0478(2) 0.44523(9) 0.0214(5) Uani d . 1 1 A .
    C C13 0.4824(2) -0.0846(2) 0.38887(9) 0.0223(5) Uani d . 1 1 A .
    H H13 0.5008 -0.1617 0.3653 0.027 Uiso calc R 1 1 . .
    C C12 0.3456(2) -0.0646(2) 0.41073(9) 0.0234(5) Uani d . 1 1 . .
    H H12 0.2701 -0.1272 0.4023 0.028 Uiso calc PR 0.843(4) 1 A 1
    F F1A 0.2476(9) -0.1424(8) 0.4043(4) 0.031(3) Uani d P 0.157(4) 1 A 2
    C C10 0.4302(2) 0.13632(19) 0.45723(9) 0.0187(4) Uani d . 1 1 . .
    H H10 0.4116 0.2133 0.4809 0.022 Uiso calc PR 0.157(4) 1 A 2
    F F1 0.40066(15) 0.24197(14) 0.49152(6) 0.0258(5) Uani d P 0.843(4) 1 A 1
loop_
    _atom_site_aniso_label
    _atom_site_aniso_U_11
    _atom_site_aniso_U_22
    _atom_site_aniso_U_33
    _atom_site_aniso_U_12
    _atom_site_aniso_U_13
    _atom_site_aniso_U_23
    N1 0.0168(8) 0.0154(9) 0.0204(9) 0.0005(7) 0.0003(7) -0.0003(7)
    N2 0.0177(9) 0.0122(8) 0.0227(9) -0.0010(7) 0.0020(7) 0.0006(7)
    Cl1 0.0184(3) 0.0294(3) 0.0395(4) 0.0006(2) 0.0088(2) -0.0051(2)
    C1 0.0235(11) 0.0152(10) 0.0208(10) 0.0036(8) 0.0000(9) 0.0009(8)
    C2 0.0229(11) 0.0212(11) 0.0199(11) 0.0070(9) 0.0007(9) -0.0001(9)
    C3 0.0184(10) 0.0242(11) 0.0239(11) 0.0005(9) 0.0029(9) 0.0024(9)
    C4 0.0194(10) 0.0162(10) 0.0265(11) -0.0016(8) 0.0000(9) 0.0013(8)
    C5 0.0175(10) 0.0159(10) 0.0168(10) 0.0026(8) -0.0007(8) 0.0008(8)
    C6 0.0176(10) 0.0182(10) 0.0157(10) 0.0018(8) -0.0011(8) 0.0013(8)
    C7 0.0178(10) 0.0146(10) 0.0158(10) 0.0026(8) -0.0043(8) -0.0017(8)
    C8 0.0190(10) 0.0154(9) 0.0180(10) 0.0016(8) 0.0000(8) 0.0018(8)
    C9 0.0184(10) 0.0157(9) 0.0206(10) 0.0002(8) 0.0002(8) 0.0023(8)
    C11 0.0189(10) 0.0229(11) 0.0226(11) 0.0019(9) 0.0030(9) 0.0037(9)
    C13 0.0226(11) 0.0185(10) 0.0257(12) -0.0003(9) 0.0011(9) -0.0034(8)
    C12 0.0202(11) 0.0227(11) 0.0273(12) -0.0027(9) 0.0005(9) -0.0022(9)
    F1A 0.025(4) 0.029(5) 0.037(5) -0.006(4) 0.001(4) -0.008(4)
    C10 0.0234(11) 0.0135(9) 0.0193(10) 0.0039(8) 0.0016(8) -0.0010(8)
    F1 0.0204(8) 0.0207(8) 0.0364(9) -0.0002(6) 0.0054(6) -0.0126(6)
_geom_special_details
;
All s.u.'s (except the s.u. in the dihedral angle between two l.s. planes) are
estimated using the full covariance matrix. The cell s.u.'s are taken into
account individually in the estimation of s.u.'s in distances, angles and
torsion angles; correlations between s.u.'s in cell parameters are only used
when they are defined by crystal symmetry. An approximate (isotropic)
treatment of cell s.u.'s is used for estimating s.u.'s involving l.s. planes.
;
loop_
    _geom_bond_atom_site_label_1
    _geom_bond_atom_site_label_2
    _geom_bond_site_symmetry_2
    _geom_bond_distance
    _geom_bond_publ_flag
    N1 C7 . 1.329(3) ?
    N1 C5 . 1.392(3) ?
    N2 C7 . 1.362(3) ?
    N2 C6 . 1.374(3) ?
    N2 H2 . 0.8800 ?
    Cl1 C11 . 1.719(2) ?
    C1 C2 . 1.373(3) ?
    C1 C6 . 1.389(3) ?
    C1 H1 . 0.9500 ?
    C2 C3 . 1.403(3) ?
    C2 H2A . 0.9500 ?
    C3 C4 . 1.380(3) ?
    C3 H3 . 0.9500 ?
    C4 C5 . 1.394(3) ?
    C4 H4 . 0.9500 ?
    C5 C6 . 1.409(3) ?
    C7 C8 . 1.461(3) ?
    C8 C9 . 1.388(3) ?
    C8 C13 . 1.389(3) ?
    C9 C10 . 1.376(3) ?
    C9 H9 . 0.9500 ?
    C11 C10 . 1.378(3) ?
    C11 C12 . 1.387(3) ?
    C13 C12 . 1.375(3) ?
    C13 H13 . 0.9500 ?
    C12 F1A . 1.195(8) ?
    C12 H12 . 0.9500 ?
    C10 F1 . 1.337(2) ?
    C10 H10 . 0.9500 ?
loop_
    _geom_angle_atom_site_label_1
    _geom_angle_atom_site_label_2
    _geom_angle_atom_site_label_3
    _geom_angle_site_symmetry_1
    _geom_angle_site_symmetry_3
    _geom_angle
    _geom_angle_publ_flag
    C7 N1 C5 . . 104.82(16) ?
    C7 N2 C6 . . 107.33(16) ?
    C7 N2 H2 . . 126.3 ?
    C6 N2 H2 . . 126.3 ?
    C2 C1 C6 . . 117.30(19) ?
    C2 C1 H1 . . 121.4 ?
    C6 C1 H1 . . 121.4 ?
    C1 C2 C3 . . 121.41(19) ?
    C1 C2 H2A . . 119.3 ?
    C3 C2 H2A . . 119.3 ?
    C4 C3 C2 . . 121.40(19) ?
    C4 C3 H3 . . 119.3 ?
    C2 C3 H3 . . 119.3 ?
    C3 C4 C5 . . 118.11(19) ?
    C3 C4 H4 . . 120.9 ?
    C5 C4 H4 . . 120.9 ?
    N1 C5 C4 . . 130.80(18) ?
    N1 C5 C6 . . 109.54(17) ?
    C4 C5 C6 . . 119.63(18) ?
    N2 C6 C1 . . 132.36(19) ?
    N2 C6 C5 . . 105.50(17) ?
    C1 C6 C5 . . 122.12(18) ?
    N1 C7 N2 . . 112.82(17) ?
    N1 C7 C8 . . 124.92(17) ?
    N2 C7 C8 . . 122.16(18) ?
    C9 C8 C13 . . 119.13(19) ?
    C9 C8 C7 . . 120.94(18) ?
    C13 C8 C7 . . 119.91(18) ?
    C10 C9 C8 . . 119.06(19) ?
    C10 C9 H9 . . 120.5 ?
    C8 C9 H9 . . 120.5 ?
    C10 C11 C12 . . 119.13(19) ?
    C10 C11 Cl1 . . 120.18(16) ?
    C12 C11 Cl1 . . 120.69(17) ?
    C12 C13 C8 . . 121.35(19) ?
    C12 C13 H13 . . 119.3 ?
    C8 C13 H13 . . 119.3 ?
    F1A C12 C13 . . 123.9(4) ?
    F1A C12 C11 . . 116.6(4) ?
    C13 C12 C11 . . 119.4(2) ?
    C13 C12 H12 . . 120.3 ?
    C11 C12 H12 . . 120.3 ?
    F1 C10 C9 . . 120.70(18) ?
    F1 C10 C11 . . 117.39(18) ?
    C9 C10 C11 . . 121.90(19) ?
    C9 C10 H10 . . 119.0 ?
    C11 C10 H10 . . 119.0 ?
loop_
    _geom_torsion_atom_site_label_1
    _geom_torsion_atom_site_label_2
    _geom_torsion_atom_site_label_3
    _geom_torsion_atom_site_label_4
    _geom_torsion_site_symmetry_1
    _geom_torsion_site_symmetry_2
    _geom_torsion_site_symmetry_3
    _geom_torsion_site_symmetry_4
    _geom_torsion
    _geom_torsion_publ_flag
    C6 C1 C2 C3 . . . . 1.5(3) ?
    C1 C2 C3 C4 . . . . -0.3(3) ?
    C2 C3 C4 C5 . . . . -1.1(3) ?
    C7 N1 C5 C4 . . . . 178.2(2) ?
    C7 N1 C5 C6 . . . . 0.2(2) ?
    C3 C4 C5 N1 . . . . -176.6(2) ?
    C3 C4 C5 C6 . . . . 1.2(3) ?
    C7 N2 C6 C1 . . . . -178.1(2) ?
    C7 N2 C6 C5 . . . . 0.3(2) ?
    C2 C1 C6 N2 . . . . 176.80(19) ?
    C2 C1 C6 C5 . . . . -1.4(3) ?
    N1 C5 C6 N2 . . . . -0.3(2) ?
    C4 C5 C6 N2 . . . . -178.58(17) ?
    N1 C5 C6 C1 . . . . 178.26(18) ?
    C4 C5 C6 C1 . . . . 0.0(3) ?
    C5 N1 C7 N2 . . . . 0.0(2) ?
    C5 N1 C7 C8 . . . . -176.36(18) ?
    C6 N2 C7 N1 . . . . -0.2(2) ?
    C6 N2 C7 C8 . . . . 176.25(17) ?
    N1 C7 C8 C9 . . . . -27.5(3) ?
    N2 C7 C8 C9 . . . . 156.49(19) ?
    N1 C7 C8 C13 . . . . 150.8(2) ?
    N2 C7 C8 C13 . . . . -25.3(3) ?
    C13 C8 C9 C10 . . . . -1.8(3) ?
    C7 C8 C9 C10 . . . . 176.41(18) ?
    C9 C8 C13 C12 . . . . 1.3(3) ?
    C7 C8 C13 C12 . . . . -176.97(19) ?
    C8 C13 C12 F1A . . . . -176.2(5) ?
    C8 C13 C12 C11 . . . . -0.1(3) ?
    C10 C11 C12 F1A . . . . 175.8(5) ?
    Cl1 C11 C12 F1A . . . . -4.0(5) ?
    C10 C11 C12 C13 . . . . -0.6(3) ?
    Cl1 C11 C12 C13 . . . . 179.62(17) ?
    C8 C9 C10 F1 . . . . 179.91(18) ?
    C8 C9 C10 C11 . . . . 1.2(3) ?
    C12 C11 C10 F1 . . . . -178.73(18) ?
    Cl1 C11 C10 F1 . . . . 1.1(3) ?
    C12 C11 C10 C9 . . . . 0.0(3) ?
    Cl1 C11 C10 C9 . . . . 179.80(16) ?
loop_
    _geom_hbond_atom_site_label_D
    _geom_hbond_atom_site_label_H
    _geom_hbond_atom_site_label_A
    _geom_hbond_site_symmetry_A
    _geom_hbond_distance_DH
    _geom_hbond_distance_HA
    _geom_hbond_distance_DA
    _geom_hbond_angle_DHA
    N2 H2 N1 7_755 0.88 2.061 2.9240(10)
                                       166
    C3 H3 Cg 6_656 0.95 2.924 3.700(3) 140
