# Supplementary material for: Crystal structure of 2-(4-chloro-3-fluoro­phen­yl)-1H-benzimidazole
Source: Acta Crystallogr E Crystallogr Commun. 2015 May 9;71(Pt 6):o387–8. doi: 10.1107/S2056989015008683 (PMC4459371; doi:10.1107/S2056989015008683)
Supplement: Supplementary file 2 [file e-71-0o387-Isup2.hkl]

#
# h,k,l, Fc-squared, Fo-squared, sigma(Fo-squared) and status flag
#
data_I
_shelx_title ' 25marb_0m in P b c a'
_shelx_refln_list_code          4
_shelx_F_calc_maximum      282.62
_exptl_crystal_F_000      1008.00
_reflns_d_resolution_high  0.8411
 
loop_
 _symmetry_equiv_pos_as_xyz
 'x, y, z'
 '-x+1/2, -y, z+1/2'
 'x+1/2, -y+1/2, -z'
 '-x, y+1/2, -z+1/2'
 '-x, -y, -z'
 'x-1/2, y, -z-1/2'
 '-x-1/2, y-1/2, z'
 'x, -y-1/2, z-1/2'
 
_cell_length_a     9.2302
_cell_length_b     9.8500
_cell_length_c    23.1347
_cell_angle_alpha  90.000
_cell_angle_beta   90.000
_cell_angle_gamma  90.000
 
_shelx_F_squared_multiplier     1.000
 
loop_
 _refln_index_h
 _refln_index_k
 _refln_index_l
 _refln_F_squared_calc
 _refln_F_squared_meas
 _refln_F_squared_sigma
 _refln_observed_status
   2   0   0       77.04       77.50      3.65 o
   4   0   0    11489.26    11774.60    171.58 o
   6   0   0      284.06      252.89     12.64 o
   8   0   0       47.51       43.83     11.37 o
  10   0   0     1546.77     1546.88     44.33 o
   2   1   0        3.02        0.00      1.13 o
   4   1   0      275.69      304.13      6.56 o
   6   1   0      163.35      195.42      7.75 o
   8   1   0      128.21      128.84     10.45 o
  10   1   0        0.03        2.28     13.91 o
   0   2   0    46322.00    41024.52    542.73 o
   2   2   0     5600.67     6356.15     76.15 o
   4   2   0     1795.29     1853.95     21.37 o
   6   2   0     1591.23     1565.81     27.22 o
   8   2   0      749.22      765.17     16.36 o
  10   2   0     2493.01     2545.90     53.67 o
   2   3   0    23698.94    23227.47    236.03 o
   4   3   0     2318.62     2591.23     36.26 o
   6   3   0     1371.73     1122.74     22.61 o
   8   3   0      120.62      117.18     11.43 o
  10   3   0      218.30      193.21     18.12 o
   0   4   0     1301.18     1349.56     20.35 o
   2   4   0        6.63        7.47      2.30 o
   4   4   0       90.66       97.27      5.65 o
   6   4   0      141.37      133.88      8.04 o
   8   4   0      190.72      173.57     16.15 o
  10   4   0      337.46      359.88     24.48 o
   2   5   0        5.71       19.56      3.47 o
   4   5   0       30.44       43.18      5.42 o
   6   5   0     2192.49     2147.01     39.44 o
   8   5   0     2359.22     2189.54     57.37 o
   0   6   0     4170.10     3926.94     57.63 o
   2   6   0      251.79      286.99      9.59 o
   4   6   0     3348.13     3065.46     64.47 o
   6   6   0     3532.01     3492.91     74.94 o
   8   6   0        7.33       15.49     21.19 o
   2   7   0      653.00      640.48     14.07 o
   4   7   0       21.18       32.25      5.64 o
   6   7   0      448.72      483.95     25.59 o
   8   7   0      284.59      283.45     23.93 o
   0   8   0      231.60      202.67     13.63 o
   2   8   0      241.24      239.80     10.49 o
   4   8   0      442.80      380.47     13.95 o
   6   8   0     7205.87     7185.13    142.16 o
   8   8   0      218.45      217.45     33.50 o
   2   9   0     3575.95     3458.41     55.00 o
   4   9   0       61.35       65.51     22.77 o
   6   9   0      282.20      219.18     21.48 o
   0  10   0       12.55       31.70     13.19 o
   2  10   0      382.74      343.82     22.15 o
   4  10   0      250.02      253.55     25.56 o
   2  11   0      229.63      240.65     17.41 o
   1   1   1      143.94      179.07      3.02 o
   2   1   1      376.34      363.87      3.65 o
   3   1   1     6131.94     6318.85     45.57 o
   4   1   1       46.42       84.34      2.71 o
   5   1   1        1.01        9.07      2.48 o
   6   1   1     1082.98     1244.14     13.86 o
   7   1   1     2245.20     2058.58     22.81 o
   8   1   1       18.37        8.14      4.58 o
   9   1   1      487.48      480.53     11.84 o
  10   1   1        7.53        0.00      7.53 o
   0   2   1     3940.32     4149.38     40.06 o
   1   2   1     5963.38     5870.26     41.97 o
   2   2   1      467.13      459.46      5.38 o
   3   2   1      330.44      292.67      4.16 o
   4   2   1     1062.46     1062.65     10.17 o
   5   2   1      991.89      877.93      9.98 o
   6   2   1        3.36        5.64      2.95 o
   7   2   1       52.41       63.45      3.88 o
   8   2   1      982.71     1030.45     13.72 o
   9   2   1       13.92       21.04      6.22 o
  10   2   1      168.35      167.60     10.52 o
   1   3   1      396.26      411.77      4.26 o
   2   3   1      143.34      140.55      2.77 o
   3   3   1     1344.00     1606.31     18.92 o
   4   3   1      399.23      395.81      7.42 o
   5   3   1      525.58      545.77      9.50 o
   6   3   1       96.29       85.86      4.98 o
   7   3   1        4.98        9.47      4.92 o
   8   3   1      828.86      773.38     15.63 o
   9   3   1      695.73      649.90     19.58 o
  10   3   1       68.00       61.33     10.75 o
   0   4   1     7097.80     7171.04     67.16 o
   1   4   1     1810.27     1760.46     13.63 o
   2   4   1       15.00       63.45      2.57 o
   3   4   1        2.72       23.55      2.32 o
   4   4   1      138.05      129.97      5.42 o
   5   4   1     2418.90     2352.54     34.59 o
   6   4   1        1.06        5.76      4.20 o
   7   4   1        5.84       19.70      5.30 o
   8   4   1       52.91       55.40      7.48 o
   9   4   1      549.36      589.66     20.80 o
  10   4   1        2.30        0.69     12.36 o
   1   5   1      294.92      211.66      4.32 o
   2   5   1     1719.28     1943.99     19.10 o
   3   5   1     6992.93     7212.33     66.80 o
   4   5   1      791.45      760.14     13.26 o
   5   5   1      154.94      135.38      6.92 o
   6   5   1        0.68        2.78      5.50 o
   7   5   1      386.13      367.88     11.97 o
   8   5   1        0.29        0.00      9.76 o
   9   5   1        0.61        0.00     11.48 o
   0   6   1      221.30      234.91      7.24 o
   1   6   1      230.32      200.46      5.24 o
   2   6   1       40.54       29.00      3.22 o
   3   6   1       52.94       65.64      3.05 o
   4   6   1       92.41      109.73      5.37 o
   5   6   1      152.75      165.78      7.51 o
   6   6   1      646.72      637.72     13.86 o
   7   6   1        0.01        6.97      9.04 o
   8   6   1      161.22      164.48     13.35 o
   9   6   1       26.11       43.48     14.37 o
   1   7   1     1164.48     1111.21     13.52 o
   2   7   1       27.68       46.56      4.09 o
   3   7   1      882.40      876.68     10.95 o
   4   7   1      946.57      982.75     12.39 o
   5   7   1      371.41      341.71     14.17 o
   6   7   1      487.25      467.20     17.05 o
   7   7   1      334.93      375.31     19.79 o
   8   7   1      312.52      283.60     16.32 o
   0   8   1      425.15      400.56     13.17 o
   1   8   1       19.45       18.44      4.77 o
   2   8   1     2000.10     1971.10     22.14 o
   3   8   1      465.65      428.44      8.87 o
   4   8   1      615.80      615.70     11.97 o
   5   8   1      852.20      809.61     21.64 o
   6   8   1       11.52       25.84     10.80 o
   7   8   1      121.69      142.50     13.85 o
   8   8   1        0.05        0.00     14.46 o
   1   9   1      321.40      342.30     10.10 o
   2   9   1       40.73       30.81      5.90 o
   3   9   1       17.97       32.06      5.62 o
   4   9   1      261.01      284.13     18.04 o
   5   9   1      595.60      552.52     21.32 o
   6   9   1       47.48       68.74     12.96 o
   7   9   1       57.13       39.44     14.91 o
   0  10   1      779.26      787.99     22.73 o
   1  10   1       13.34       16.45      6.95 o
   2  10   1      310.81      309.41     13.73 o
   3  10   1      228.94      252.87     11.83 o
   4  10   1        3.36        7.89     11.58 o
   5  10   1      428.66      397.38     18.94 o
   1  11   1      197.03      220.55     10.98 o
   2  11   1      126.80      215.11     11.44 o
   3  11   1      628.17      684.55     22.36 o
   1   0   2     1976.61     1932.91     26.33 o
   2   0   2      785.93      809.45      9.89 o
   3   0   2      970.11      815.46     10.53 o
   4   0   2    10211.33    10483.28    113.20 o
   5   0   2     5307.23     5638.67     67.14 o
   6   0   2       79.00      111.25      8.15 o
   7   0   2      913.58      916.58     18.08 o
   8   0   2       24.54       27.69      7.83 o
   9   0   2     1419.83     1347.78     26.54 o
  10   0   2      470.87      470.59     18.05 o
   1   1   2     1300.28     1330.67     10.08 o
   2   1   2      171.95      146.25      2.19 o
   3   1   2      267.93      300.20      3.92 o
   4   1   2     4187.99     4527.01     33.59 o
   5   1   2       71.25       79.64      3.21 o
   6   1   2      242.08      264.77      6.07 o
   7   1   2     1072.53     1037.99     13.80 o
   8   1   2     3045.82     3052.49     32.47 o
   9   1   2      291.72      297.25      9.39 o
  10   1   2      238.28      249.14     11.59 o
   0   2   2      877.25      803.33      9.33 o
   1   2   2      108.80      121.15      1.93 o
   2   2   2      569.92      536.52      5.26 o
   3   2   2      345.70      418.44      4.86 o
   4   2   2        8.25       13.02      2.17 o
   5   2   2     2554.38     2783.21     30.69 o
   6   2   2     3937.52     4026.00     44.37 o
   7   2   2      654.52      642.63     10.41 o
   8   2   2      493.17      485.55     10.57 o
   9   2   2       37.53       41.83      6.56 o
  10   2   2      184.57      230.18     11.18 o
   1   3   2     5743.31     6112.06     41.74 o
   2   3   2    12721.86    12263.35     93.02 o
   3   3   2      326.34      264.80      6.29 o
   4   3   2     1156.46     1134.51     14.79 o
   5   3   2      767.85      805.99     13.44 o
   6   3   2     3491.45     3489.81     37.97 o
   7   3   2     2971.35     2917.96     31.78 o
   8   3   2     1613.27     1700.23     24.83 o
   9   3   2      162.50      159.95      9.56 o
  10   3   2       53.90       50.34     10.54 o
   0   4   2      703.88      755.94     10.35 o
   1   4   2        1.10        9.77      1.73 o
   2   4   2       70.10       86.52      2.71 o
   3   4   2      202.90      193.12      5.20 o
   4   4   2      701.28      751.03     14.34 o
   5   4   2      488.18      525.81     10.02 o
   6   4   2      991.31      984.64     15.00 o
   7   4   2      313.68      318.31     10.37 o
   8   4   2      142.04      141.61      8.58 o
   9   4   2      530.65      557.01     18.17 o
  10   4   2     1017.65     1032.27     27.90 o
   1   5   2     4643.03     5201.68     38.71 o
   2   5   2      181.93      171.88      4.65 o
   3   5   2      892.04      801.30     11.62 o
   4   5   2      782.43      689.53     13.49 o
   5   5   2        0.10        0.00      4.56 o
   6   5   2        0.16        0.42      5.52 o
   7   5   2      208.65      237.52     11.18 o
   8   5   2     1225.18     1230.24     28.24 o
   9   5   2       77.67      103.28     15.59 o
   0   6   2    11083.95    11004.71    117.70 o
   1   6   2     1506.15     1555.14     15.01 o
   2   6   2      433.26      379.09      6.79 o
   3   6   2      379.38      368.12      6.99 o
   4   6   2     4204.54     4053.41     50.65 o
   5   6   2      461.66      473.41     11.92 o
   6   6   2     1437.52     1487.20     23.84 o
   7   6   2       96.81       89.15     10.80 o
   8   6   2      488.57      491.77     20.02 o
   9   6   2      150.91      172.93     15.27 o
   1   7   2       65.54       96.52      4.64 o
   2   7   2      555.71      546.92      9.45 o
   3   7   2      342.51      314.52      7.66 o
   4   7   2      326.01      341.75      7.46 o
   5   7   2      408.46      376.94     10.64 o
   6   7   2      167.78      193.96     12.13 o
   7   7   2      961.94      959.50     27.12 o
   8   7   2      141.91      153.69     14.47 o
   0   8   2       88.65       69.53      7.20 o
   1   8   2     2324.87     2392.15     26.07 o
   2   8   2     1464.60     1456.37     17.93 o
   3   8   2      698.09      729.43     11.35 o
   4   8   2      185.59      205.62     12.21 o
   5   8   2      317.25      283.11     13.92 o
   6   8   2     2484.23     2554.11     45.06 o
   7   8   2       32.74       28.59     12.67 o
   1   9   2     1605.24     1578.94     21.44 o
   2   9   2     1757.99     1756.49     22.04 o
   3   9   2     1211.89     1165.00     18.77 o
   4   9   2       80.96      113.86     15.12 o
   5   9   2       25.99       33.55     11.27 o
   6   9   2      230.63      249.68     19.44 o
   0  10   2      258.55      229.20     17.91 o
   1  10   2      493.06      494.12     13.69 o
   2  10   2       22.93       31.79      7.08 o
   3  10   2      385.22      355.63     13.79 o
   4  10   2        7.42       12.64     11.64 o
   5  10   2        0.09        0.00     12.87 o
   1  11   2      745.11      712.62     17.19 o
   2  11   2       33.01       32.90      9.69 o
   3  11   2       46.23       51.29     12.26 o
   1   1   3     8528.20     9145.40     64.62 o
   2   1   3     1949.34     2084.52     16.10 o
   3   1   3      256.75      230.82      3.46 o
   4   1   3     2461.04     2661.46     20.29 o
   5   1   3       34.30       78.72      3.28 o
   6   1   3      697.63      579.94      9.04 o
   7   1   3     5171.76     4993.23     49.16 o
   8   1   3      627.84      695.95     11.60 o
   9   1   3      304.24      324.19     10.43 o
  10   1   3      159.26      164.53     10.66 o
   0   2   3     7440.75     8095.52     76.92 o
   1   2   3     3681.55     3856.74     27.04 o
   2   2   3      128.84      101.96      2.27 o
   3   2   3      795.78      643.92      6.69 o
   4   2   3     6352.78     6442.00     51.14 o
   5   2   3     8208.98     8273.76     72.65 o
   6   2   3      255.89      256.34      6.18 o
   7   2   3     1591.93     1630.97     18.60 o
   8   2   3      238.03      241.94      8.25 o
   9   2   3     2050.63     2029.03     26.91 o
  10   2   3      318.74      325.76     15.56 o
   1   3   3     2252.99     2500.82     18.68 o
   2   3   3      493.14      570.40      6.23 o
   3   3   3      568.59      664.62      7.90 o
   4   3   3      548.16      575.83      8.88 o
   5   3   3      137.44      117.11      4.04 o
   6   3   3       31.04       17.29      3.43 o
   7   3   3      115.76      141.81      5.75 o
   8   3   3      576.49      585.34     12.88 o
   9   3   3      836.58      775.01     18.86 o
  10   3   3      485.17      498.54     18.04 o
   0   4   3       38.51       22.59      2.67 o
   1   4   3     6474.31     6700.41     47.87 o
   2   4   3     2374.75     2606.61     20.12 o
   3   4   3      130.68      174.79      4.61 o
   4   4   3      716.72      724.45     13.59 o
   5   4   3     5275.86     5282.14     64.80 o
   6   4   3      287.47      294.73      8.28 o
   7   4   3     1360.77     1340.35     18.60 o
   8   4   3      211.20      210.89     10.16 o
   9   4   3      642.10      679.98     19.51 o
  10   4   3       60.29       57.08     13.37 o
   1   5   3      913.09      845.48      8.63 o
   2   5   3       30.65       22.52      2.29 o
   3   5   3       56.87       42.36      3.16 o
   4   5   3      122.48      129.77      5.48 o
   5   5   3      158.27      186.21      8.05 o
   6   5   3      170.12      153.32      7.83 o
   7   5   3     3097.78     3127.99     45.12 o
   8   5   3      449.22      455.61     16.16 o
   9   5   3       78.07       80.20     12.97 o
   0   6   3       24.91       19.27      4.12 o
   1   6   3     1786.66     1951.80     18.18 o
   2   6   3      574.01      652.69      8.71 o
   3   6   3      396.69      397.23      7.65 o
   4   6   3       76.59       80.93      4.92 o
   5   6   3       42.22       61.12      6.20 o
   6   6   3      854.91      857.55     17.33 o
   7   6   3      147.34      119.84      9.86 o
   8   6   3       72.95       97.19     12.41 o
   9   6   3        9.86       12.41     13.33 o
   1   7   3      776.04      720.90     10.39 o
   2   7   3        0.28        5.71      3.50 o
   3   7   3     1481.46     1523.19     17.52 o
   4   7   3      270.57      301.40      7.45 o
   5   7   3       13.69        8.35      5.92 o
   6   7   3      284.85      271.88     19.41 o
   7   7   3      205.06      196.77     13.96 o
   8   7   3       77.86      101.96     13.99 o
   0   8   3        6.84       19.37      6.12 o
   1   8   3      848.01      832.18     13.28 o
   2   8   3      247.62      247.81      8.00 o
   3   8   3      232.55      237.71      7.71 o
   4   8   3       96.61       94.58      6.94 o
   5   8   3      439.45      467.39     18.93 o
   6   8   3       15.13        2.82     11.43 o
   7   8   3        0.05        8.57     12.64 o
   1   9   3      604.78      502.89     11.87 o
   2   9   3      845.12      868.15     14.25 o
   3   9   3       15.90       15.42      6.31 o
   4   9   3       43.78       46.83     11.11 o
   5   9   3       18.67       29.88     11.24 o
   6   9   3        0.98        2.24     11.84 o
   0  10   3      110.09       79.25     11.15 o
   1  10   3     1043.75     1098.20     18.44 o
   2  10   3     1028.28      957.10     17.42 o
   3  10   3      196.25      169.00     11.17 o
   4  10   3       27.25       35.14     12.04 o
   5  10   3      914.95     1051.36     28.79 o
   1  11   3      764.94      805.95     18.19 o
   2  11   3      423.63      423.14     15.64 o
   3  11   3       50.32       56.94     12.41 o
   0   0   4     1395.18     1551.03     25.81 o
   1   0   4    12918.46    12059.11    122.75 o
   2   0   4      756.37      563.96      7.02 o
   3   0   4      210.74      259.21      5.06 o
   4   0   4    18051.91    17856.14    169.15 o
   5   0   4     1342.38     1215.85     15.74 o
   6   0   4     1325.84     1239.45     19.22 o
   7   0   4      451.20      444.84     14.37 o
   8   0   4      195.20      167.36      9.32 o
   9   0   4      227.35      230.99     12.34 o
  10   0   4      427.86      435.69     18.29 o
   1   1   4      626.58      650.87      5.47 o
   2   1   4     3713.19     3934.80     27.69 o
   3   1   4      280.70      228.07      3.40 o
   4   1   4     1915.25     2067.58     16.05 o
   5   1   4     1134.63     1084.16     11.68 o
   6   1   4       69.53       74.37      3.91 o
   7   1   4     2335.78     2276.06     25.17 o
   8   1   4     1477.07     1363.31     17.83 o
   9   1   4      312.39      293.35     10.62 o
  10   1   4       95.34       88.57      9.36 o
   0   2   4    12394.23    13054.51    119.09 o
   1   2   4     1723.01     1732.02     13.19 o
   2   2   4     2210.09     2568.66     18.74 o
   3   2   4        1.29        0.00      1.56 o
   4   2   4        7.03       14.12      2.03 o
   5   2   4     1098.81     1057.17     11.94 o
   6   2   4     2696.25     2724.43     29.94 o
   7   2   4     1086.07     1094.93     14.07 o
   8   2   4       33.32       30.55      5.46 o
   9   2   4      793.18      779.96     15.04 o
  10   2   4      488.36      450.40     15.60 o
   1   3   4      349.59      469.46      4.83 o
   2   3   4     6968.21     6934.04     50.33 o
   3   3   4     5899.96     5912.66     46.95 o
   4   3   4      793.78      877.03     13.64 o
   5   3   4      104.22      151.89      4.59 o
   6   3   4     1788.98     1629.40     17.03 o
   7   3   4     2759.63     2737.78     27.86 o
   8   3   4      393.59      354.02      9.13 o
   9   3   4       32.36       18.24      7.67 o
  10   3   4       57.02       44.19     11.47 o
   0   4   4     1359.31     1591.68     16.73 o
   1   4   4     1660.39     1809.33     14.33 o
   2   4   4       46.27       61.92      2.78 o
   3   4   4       25.98       29.47      2.61 o
   4   4   4       62.99       56.97      3.80 o
   5   4   4      158.77      131.82      6.49 o
   6   4   4       61.96       80.94      6.12 o
   7   4   4       24.04       28.98      5.36 o
   8   4   4       39.75       42.26      8.11 o
   9   4   4        0.79       20.36     10.80 o
  10   4   4      663.47      722.40     23.10 o
   1   5   4       25.33       17.29      2.37 o
   2   5   4      875.36      826.80      9.21 o
   3   5   4        0.24        8.66      3.04 o
   4   5   4     1063.76     1149.18     20.48 o
   5   5   4       13.76       20.09      5.23 o
   6   5   4       63.12       78.67      6.99 o
   7   5   4     1224.63     1236.39     23.59 o
   8   5   4      117.42      137.84     10.58 o
   9   5   4      131.16      161.38     15.48 o
   0   6   4     2770.16     2707.97     30.80 o
   1   6   4     2679.10     2624.16     24.58 o
   2   6   4      260.44      316.76      6.19 o
   3   6   4      122.53      124.87      5.20 o
   4   6   4      495.97      476.93      8.62 o
   5   6   4     5681.51     5733.43     70.16 o
   6   6   4     1197.14     1178.38     21.29 o
   7   6   4       13.73       13.82     10.05 o
   8   6   4      170.11      194.25     14.73 o
   9   6   4      762.35      786.75     40.86 o
   1   7   4        2.74        3.08      3.31 o
   2   7   4        0.32        2.15      3.56 o
   3   7   4        0.02        1.30      4.37 o
   4   7   4     1262.10     1219.92     15.58 o
   5   7   4       47.29       62.65      8.05 o
   6   7   4      164.30      195.12     11.17 o
   7   7   4        8.63        7.33     10.49 o
   8   7   4      654.25      686.83     23.91 o
   0   8   4      697.71      712.38     15.69 o
   1   8   4      303.13      311.27      8.45 o
   2   8   4      481.08      508.08      9.60 o
   3   8   4      120.46      119.28      6.98 o
   4   8   4        5.49        9.94      5.79 o
   5   8   4     2267.56     2272.87     42.83 o
   6   8   4       68.98       40.75     11.00 o
   7   8   4      293.15      297.49     16.98 o
   1   9   4      903.05      899.78     14.70 o
   2   9   4     3408.99     3333.83     36.27 o
   3   9   4        2.79        8.74      6.94 o
   4   9   4      666.49      674.63     21.08 o
   5   9   4        6.62        9.47     11.40 o
   6   9   4      369.49      453.87     23.59 o
   0  10   4      792.27      749.44     21.00 o
   1  10   4      234.21      253.31      9.95 o
   2  10   4      210.96      216.20      9.90 o
   3  10   4        2.66        7.23     10.00 o
   4  10   4      177.53      194.13     14.50 o
   5  10   4       29.60       37.13     13.25 o
   1  11   4       30.15       27.81      9.07 o
   2  11   4       55.25       50.06     14.68 o
   3  11   4      259.56      252.35     14.74 o
   1   1   5    42548.45    39324.12    275.13 o
   2   1   5    14867.64    14512.88     98.73 o
   3   1   5     4548.22     4661.73     33.66 o
   4   1   5      252.08      165.45      3.79 o
   5   1   5      194.06      241.67      4.95 o
   6   1   5      246.72      223.49      6.26 o
   7   1   5      626.98      680.18     11.54 o
   8   1   5     1210.25     1173.64     16.77 o
   9   1   5      446.90      459.31     12.34 o
  10   1   5        0.58        0.00      8.45 o
   0   2   5    25046.43    23470.22    220.48 o
   1   2   5     6687.96     6820.15     47.99 o
   2   2   5       91.70      165.14      2.94 o
   3   2   5     4010.75     4401.94     32.70 o
   4   2   5       12.66        4.50      2.01 o
   5   2   5       91.30       71.69      3.36 o
   6   2   5      382.22      438.69      7.86 o
   7   2   5      129.51      134.88      5.32 o
   8   2   5       37.61       13.03      5.65 o
   9   2   5       22.96       11.10      6.84 o
  10   2   5       55.62       66.00      9.80 o
   1   3   5      648.78      666.02      6.22 o
   2   3   5      463.95      519.72      5.42 o
   3   3   5     1358.49     1451.90     13.63 o
   4   3   5     1418.70     1569.09     19.45 o
   5   3   5       16.05       17.58      3.32 o
   6   3   5       45.92       55.88      4.08 o
   7   3   5      310.63      301.16      7.69 o
   8   3   5      568.76      488.77     12.95 o
   9   3   5      105.74      109.91      9.50 o
  10   3   5      114.37      138.29     12.59 o
   0   4   5      759.87      682.72      9.64 o
   1   4   5     4533.97     4511.65     33.72 o
   2   4   5      271.83      296.76      5.17 o
   3   4   5     2141.50     2407.91     26.06 o
   4   4   5      958.75      899.94     14.30 o
   5   4   5     1551.64     1493.60     19.61 o
   6   4   5      515.02      522.22     10.93 o
   7   4   5      526.03      495.34     11.87 o
   8   4   5      523.85      518.61     14.63 o
   9   4   5      775.21      763.54     24.59 o
  10   4   5      182.89      226.31     14.34 o
   1   5   5      144.90      121.57      3.47 o
   2   5   5     2260.36     2216.42     24.31 o
   3   5   5       60.56       66.04      4.18 o
   4   5   5      809.22      834.89     12.72 o
   5   5   5      155.36      167.82      5.89 o
   6   5   5       49.64       49.86      6.74 o
   7   5   5      195.97      184.87     10.23 o
   8   5   5       94.14      103.62     11.06 o
   9   5   5      219.37      211.12     13.92 o
   0   6   5     1715.05     1978.82     23.86 o
   1   6   5        0.03        0.00      2.87 o
   2   6   5      927.11      940.24     11.38 o
   3   6   5       46.79       65.19      4.50 o
   4   6   5        0.58        2.23      3.75 o
   5   6   5      844.64      863.44     20.05 o
   6   6   5     1382.79     1369.10     25.79 o
   7   6   5       43.28       72.69     11.90 o
   8   6   5      639.14      610.36     22.73 o
   9   6   5        5.95        0.00     12.53 o
   1   7   5      538.38      504.96      9.63 o
   2   7   5      198.97      190.58      5.71 o
   3   7   5        6.97       20.62      4.58 o
   4   7   5      247.46      270.47      8.19 o
   5   7   5      836.57      801.11     18.80 o
   6   7   5      581.78      591.16     25.44 o
   7   7   5     1109.98     1178.10     27.89 o
   8   7   5      769.10      844.32     26.04 o
   0   8   5       58.02       66.85      6.25 o
   1   8   5     1929.79     1887.91     21.10 o
   2   8   5      646.50      592.68     11.19 o
   3   8   5      292.32      299.50      9.39 o
   4   8   5      556.28      526.10     15.20 o
   5   8   5      379.35      366.90     15.59 o
   6   8   5      112.39      110.70     12.59 o
   7   8   5       99.49      140.25     14.39 o
   1   9   5        6.12       11.46      5.40 o
   2   9   5      117.06      121.19      6.61 o
   3   9   5      767.03      663.64     17.24 o
   4   9   5      217.10      193.53     12.17 o
   5   9   5       57.16       51.70     14.38 o
   6   9   5      288.13      319.68     17.88 o
   0  10   5      264.56      275.60     13.63 o
   1  10   5      885.37      884.65     16.11 o
   2  10   5        7.14        0.00      7.67 o
   3  10   5       14.03       22.74     10.01 o
   4  10   5      140.90      112.72     13.06 o
   5  10   5      261.27      270.13     22.82 o
   1  11   5      303.40      292.42     11.82 o
   2  11   5      549.72      562.53     18.50 o
   3  11   5       26.23       45.33     12.37 o
   0   0   6    10093.22     9340.66    269.03 o
   1   0   6    79871.37    71136.24    717.31 o
   2   0   6     1452.09     1504.24     16.66 o
   3   0   6     1198.05     1231.57     14.22 o
   4   0   6      639.00      544.35      9.30 o
   5   0   6     4477.11     4373.00     61.64 o
   6   0   6      329.45      341.00      9.97 o
   7   0   6      101.09       88.64      7.28 o
   8   0   6       56.39       60.11      7.79 o
   9   0   6      292.40      313.32     17.15 o
  10   0   6       17.04       11.54     12.45 o
   1   1   6     9548.26    10364.28     72.08 o
   2   1   6       24.98       25.92      1.60 o
   3   1   6     1329.15     1357.62     10.86 o
   4   1   6     1076.07     1047.69     10.16 o
   5   1   6       12.16        6.92      2.75 o
   6   1   6       16.17       10.30      3.59 o
   7   1   6        7.22        7.91      4.23 o
   8   1   6        7.64       11.80      5.41 o
   9   1   6        4.92        0.00      6.21 o
  10   1   6        0.38        0.00      8.61 o
   0   2   6     2732.29     2997.72     29.91 o
   1   2   6    11779.52    12873.74     89.53 o
   2   2   6       56.17       41.96      1.89 o
   3   2   6      161.45      230.26      4.47 o
   4   2   6      139.40      152.75      3.81 o
   5   2   6     1526.82     1552.42     16.96 o
   6   2   6      157.19      131.82      4.94 o
   7   2   6      141.36      157.49      5.86 o
   8   2   6      197.11      169.34      7.97 o
   9   2   6       22.45       28.49      6.65 o
  10   2   6     1148.07     1167.01     23.05 o
   1   3   6      184.68      132.21      3.03 o
   2   3   6     3841.62     3898.93     27.62 o
   3   3   6      481.68      392.97      5.20 o
   4   3   6       55.49       68.45      2.97 o
   5   3   6      690.46      627.77      8.70 o
   6   3   6      526.78      513.18      8.72 o
   7   3   6      849.32      785.72     11.66 o
   8   3   6      258.55      253.66      9.63 o
   9   3   6      148.53      136.62      9.61 o
  10   3   6        7.47        0.00     11.06 o
   0   4   6       16.96       15.37      2.77 o
   1   4   6       11.53       29.57      2.11 o
   2   4   6     2263.06     2591.49     20.77 o
   3   4   6       23.17       30.43      3.04 o
   4   4   6      124.91      125.41      4.34 o
   5   4   6      881.84      893.99     11.21 o
   6   4   6      193.56      190.64      7.29 o
   7   4   6      105.09       89.37      5.63 o
   8   4   6       25.85       22.11      8.78 o
   9   4   6       12.73        0.00      9.94 o
  10   4   6       48.15       51.86     12.47 o
   1   5   6      506.02      506.50      6.97 o
   2   5   6     1026.39     1148.28     12.97 o
   3   5   6        9.89       14.06      3.39 o
   4   5   6      410.20      403.17      8.15 o
   5   5   6     2823.74     2695.62     30.85 o
   6   5   6        0.07        0.00      5.37 o
   7   5   6      186.14      192.00     10.20 o
   8   5   6      463.26      459.05     18.79 o
   9   5   6      312.88      334.75     15.73 o
   0   6   6     2837.84     2589.53     32.13 o
   1   6   6      186.44      146.69      4.30 o
   2   6   6       88.36      116.04      4.55 o
   3   6   6      304.88      285.58      7.85 o
   4   6   6     2776.85     2745.26     30.24 o
   5   6   6     2591.70     2544.89     31.34 o
   6   6   6        9.06       12.72      7.88 o
   7   6   6      254.07      229.24     14.81 o
   8   6   6       80.13      107.22     12.40 o
   9   6   6       30.85       41.28     13.00 o
   1   7   6       17.97       20.50      3.61 o
   2   7   6      180.44      182.14      5.97 o
   3   7   6     1019.23     1032.15     14.80 o
   4   7   6        7.41       16.34      5.39 o
   5   7   6      291.15      285.46     11.31 o
   6   7   6       28.44       32.14      9.56 o
   7   7   6      262.21      217.65     14.55 o
   8   7   6       12.84       17.70     11.79 o
   0   8   6       30.08       24.75      6.04 o
   1   8   6       41.23       37.60      4.51 o
   2   8   6        0.54        5.21      4.22 o
   3   8   6      226.33      204.25      7.89 o
   4   8   6       12.55       18.06      6.45 o
   5   8   6      926.46      905.70     22.15 o
   6   8   6       85.42       69.50     12.01 o
   7   8   6      339.29      324.97     17.24 o
   1   9   6      543.14      509.47     11.31 o
   2   9   6      215.50      196.70      7.51 o
   3   9   6     1055.39     1022.68     23.24 o
   4   9   6      451.66      450.10     19.96 o
   5   9   6      733.99      714.33     25.41 o
   6   9   6      121.96      120.25     14.50 o
   0  10   6       47.46       79.30     10.17 o
   1  10   6       37.67       35.81      6.93 o
   2  10   6       48.42       49.60      7.87 o
   3  10   6      111.41      114.89     10.12 o
   4  10   6       14.25       26.43     11.46 o
   5  10   6       28.43       41.02     13.04 o
   1  11   6      316.17      302.84     11.56 o
   2  11   6       80.97       79.41     10.84 o
   1   1   7     4260.81     4859.45     37.74 o
   2   1   7     1032.41      914.16      8.34 o
   3   1   7     3190.76     3606.52     26.23 o
   4   1   7     2431.07     2702.08     22.04 o
   5   1   7       89.91      135.93      4.42 o
   6   1   7     1288.39     1156.93     15.00 o
   7   1   7       91.68      106.98      5.62 o
   8   1   7     3519.95     3340.63     38.36 o
   9   1   7      692.28      674.12     14.56 o
  10   1   7      167.47      187.13     10.97 o
   0   2   7    29379.27    27761.54    270.55 o
   1   2   7     6214.39     6883.27     51.74 o
   2   2   7        0.65        4.11      1.70 o
   3   2   7      105.97      117.52      3.26 o
   4   2   7     1237.50     1146.51     11.48 o
   5   2   7       11.34       17.81      3.26 o
   6   2   7      899.22      848.97     12.36 o
   7   2   7      247.54      251.33      7.45 o
   8   2   7       23.22       45.83      6.72 o
   9   2   7      267.18      277.20     10.48 o
  10   2   7     1495.68     1454.83     27.30 o
   1   3   7      268.78      267.13      3.99 o
   2   3   7        9.40       18.47      1.97 o
   3   3   7       81.22       89.48      2.94 o
   4   3   7        1.17        0.00      2.50 o
   5   3   7      269.18      251.25      5.83 o
   6   3   7      253.99      259.06      7.43 o
   7   3   7     1021.82      976.27     13.58 o
   8   3   7       17.34       29.58      6.56 o
   9   3   7        0.56        1.62      9.45 o
  10   3   7       40.36       51.50     11.83 o
   0   4   7    15234.97    15548.72    147.79 o
   1   4   7      457.87      366.44      5.11 o
   2   4   7       61.96       93.48      3.12 o
   3   4   7        6.14       15.28      2.93 o
   4   4   7      669.72      543.75      8.29 o
   5   4   7      320.35      314.20      6.82 o
   6   4   7     2225.66     2250.60     23.63 o
   7   4   7       12.17        9.76      5.54 o
   8   4   7       94.85      106.21     10.03 o
   9   4   7      190.66      183.82     11.87 o
   1   5   7     2622.75     2740.49     23.58 o
   2   5   7     4950.30     4641.77     40.31 o
   3   5   7     2480.20     2427.34     24.32 o
   4   5   7      151.87      157.37      5.45 o
   5   5   7      246.21      254.62      6.82 o
   6   5   7       99.77       76.44      6.19 o
   7   5   7      176.63      191.64     10.45 o
   8   5   7      584.49      614.87     18.38 o
   9   5   7      110.95      107.89     12.57 o
   0   6   7      804.47      878.02     14.44 o
   1   6   7       62.14       50.48      3.41 o
   2   6   7      396.88      411.05      7.89 o
   3   6   7        0.93       12.28      4.12 o
   4   6   7      524.15      512.36      9.81 o
   5   6   7      583.67      556.55     10.30 o
   6   6   7       20.11       31.67      7.77 o
   7   6   7        4.34        5.00      8.73 o
   8   6   7       62.70       77.81     12.09 o
   9   6   7      355.11      417.89     18.89 o
   1   7   7      100.69       92.30      4.63 o
   2   7   7     7925.69     7790.14     68.22 o
   3   7   7     3195.07     3109.33     34.48 o
   4   7   7      298.58      295.65      9.16 o
   5   7   7      167.75      180.21      9.03 o
   6   7   7       75.21       91.20     10.38 o
   7   7   7     2143.50     2105.15     37.03 o
   8   7   7      412.54      437.80     24.41 o
   0   8   7        9.21        8.87      6.09 o
   1   8   7      409.61      409.02      8.98 o
   2   8   7        2.21        7.04      4.65 o
   3   8   7      505.25      488.05     12.44 o
   4   8   7      523.54      507.30     13.94 o
   5   8   7      148.07      148.91     11.21 o
   6   8   7      246.98      247.45     14.15 o
   7   8   7        6.96       10.25     12.30 o
   1   9   7       11.68        0.00      5.42 o
   2   9   7     1061.79     1089.00     16.80 o
   3   9   7      257.05      268.87     11.24 o
   4   9   7      168.97      141.03     10.43 o
   5   9   7      594.55      656.86     21.56 o
   6   9   7       71.18       80.58     12.92 o
   0  10   7     1341.19     1370.80     27.79 o
   1  10   7      321.04      315.26     11.56 o
   2  10   7       70.75       58.76     10.83 o
   3  10   7        4.14        0.00      9.08 o
   4  10   7      643.25      711.69     27.19 o
   1  11   7       20.44        4.99      9.98 o
   2  11   7      358.00      398.21     14.72 o
   0   0   8       72.46       56.32      3.48 o
   1   0   8     2033.60     2162.26     24.90 o
   2   0   8    11569.14    12181.66    125.21 o
   3   0   8     2615.68     2762.50     28.74 o
   4   0   8       54.40       69.37      4.27 o
   5   0   8     1735.33     1637.55     23.01 o
   6   0   8      130.75      146.41      8.53 o
   7   0   8      467.61      456.50     15.35 o
   8   0   8     1740.72     1692.61     33.55 o
   9   0   8       12.66        5.22      9.96 o
  10   0   8        1.72        0.00     14.18 o
   1   1   8        0.33        4.90      1.50 o
   2   1   8     3059.22     3275.93     24.72 o
   3   1   8     1030.32     1041.38      9.50 o
   4   1   8     1203.66     1336.44     13.30 o
   5   1   8      125.46      136.70      4.86 o
   6   1   8      455.17      446.99      8.70 o
   7   1   8     2609.76     2552.59     30.11 o
   8   1   8      475.77      474.08     11.74 o
   9   1   8      185.39      193.04      9.18 o
  10   1   8      283.68      320.71     14.53 o
   0   2   8       27.61       27.71      2.44 o
   1   2   8       90.90       66.56      2.22 o
   2   2   8      134.39      131.78      3.28 o
   3   2   8       14.28       12.12      2.16 o
   4   2   8     2155.41     2249.04     22.94 o
   5   2   8      626.15      575.68      8.54 o
   6   2   8      738.26      694.09     10.84 o
   7   2   8      359.29      356.03      9.18 o
   8   2   8      838.94      802.79     14.63 o
   9   2   8      113.18      139.25      8.38 o
  10   2   8       85.87      107.97     11.45 o
   1   3   8      364.77      245.36      3.99 o
   2   3   8       78.15       81.00      2.82 o
   3   3   8     6065.39     6052.95     57.52 o
   4   3   8      360.13      463.61      7.26 o
   5   3   8      336.26      336.82      7.79 o
   6   3   8       93.91       96.01      5.32 o
   7   3   8     2042.94     2115.21     23.35 o
   8   3   8        0.56        0.19      6.37 o
   9   3   8      540.25      547.00     18.64 o
  10   3   8      174.16      206.78     13.44 o
   0   4   8     1536.62     1752.52     20.22 o
   1   4   8      473.52      489.62      6.18 o
   2   4   8      250.76      269.75      5.00 o
   3   4   8        5.22        3.33      2.45 o
   4   4   8      946.89      896.21     11.49 o
   5   4   8      123.00      113.38      5.04 o
   6   4   8     4502.07     4597.44     44.15 o
   7   4   8     1154.12     1130.13     18.78 o
   8   4   8        7.25       11.51      8.73 o
   9   4   8      281.08      260.94     13.28 o
   1   5   8      876.05      781.72      9.56 o
   2   5   8      214.84      217.13      5.45 o
   3   5   8      464.89      409.37      7.93 o
   4   5   8      105.67      114.77      5.35 o
   5   5   8       55.23       52.91      4.97 o
   6   5   8        0.35        5.47      5.15 o
   7   5   8       66.89       65.88      8.38 o
   8   5   8      738.14      676.15     19.38 o
   9   5   8      214.51      199.39     13.31 o
   0   6   8      362.18      343.00      9.31 o
   1   6   8     2535.83     2345.61     24.78 o
   2   6   8      244.52      261.28      6.45 o
   3   6   8       64.18       66.38      5.01 o
   4   6   8      581.92      560.08     10.97 o
   5   6   8     1511.87     1511.84     19.66 o
   6   6   8      721.51      681.60     15.85 o
   7   6   8        1.23       19.45      9.36 o
   8   6   8        2.35        0.00     10.46 o
   1   7   8      829.82      830.72     11.87 o
   2   7   8     1259.24     1249.54     15.25 o
   3   7   8      128.40      140.76      6.62 o
   4   7   8      164.76      168.26      7.66 o
   5   7   8      296.87      327.57     11.85 o
   6   7   8        0.26        0.00      8.67 o
   7   7   8      139.71      149.49     12.81 o
   8   7   8       13.18       24.40     12.25 o
   0   8   8      164.26      153.38      8.54 o
   1   8   8      408.25      369.89      8.99 o
   2   8   8      309.34      284.31      8.82 o
   3   8   8      228.50      193.21      8.07 o
   4   8   8       56.69       50.40      7.46 o
   5   8   8      180.08      203.06     12.50 o
   6   8   8      137.47      140.19     12.77 o
   7   8   8      101.10      100.52     13.44 o
   1   9   8      316.27      323.83      9.50 o
   2   9   8       12.16       12.45      6.95 o
   3   9   8     1050.32     1142.66     20.36 o
   4   9   8      111.44      129.24     10.53 o
   5   9   8       12.85       21.34     15.61 o
   6   9   8      106.61       96.93     14.29 o
   0  10   8        0.83       10.57      9.35 o
   1  10   8       89.38      107.46      8.49 o
   2  10   8      149.55      144.72      9.54 o
   3  10   8       34.96       51.22     10.13 o
   4  10   8        1.09        3.98     11.54 o
   1  11   8        9.71       24.70      9.34 o
   2  11   8       17.68       11.76     10.13 o
   1   1   9     1095.71     1231.12     10.92 o
   2   1   9       25.33        6.24      1.96 o
   3   1   9     3424.20     3589.77     26.89 o
   4   1   9     2545.31     2572.71     23.32 o
   5   1   9      321.63      286.79      6.99 o
   6   1   9     2303.47     2133.99     24.76 o
   7   1   9      390.11      424.73     10.78 o
   8   1   9     1921.29     1938.07     26.57 o
   9   1   9      704.13      672.74     16.83 o
  10   1   9      459.57      458.21     17.64 o
   0   2   9     6324.74     6562.74     68.87 o
   1   2   9     3216.61     3562.52     26.80 o
   2   2   9      267.11      275.77      4.30 o
   3   2   9      539.67      608.51      7.47 o
   4   2   9     4525.91     4422.92     44.18 o
   5   2   9       32.31       27.64      3.50 o
   6   2   9     4496.19     4279.28     43.15 o
   7   2   9        0.35        4.89      4.93 o
   8   2   9      257.65      226.12      8.80 o
   9   2   9        4.25        8.69      7.27 o
  10   2   9     1246.32     1305.31     32.39 o
   1   3   9     1553.54     1772.90     13.99 o
   2   3   9      456.03      434.21      5.97 o
   3   3   9      450.09      484.68      6.81 o
   4   3   9      198.41      205.04      5.37 o
   5   3   9      785.55      742.29     10.19 o
   6   3   9      291.59      325.80      8.64 o
   7   3   9      204.40      229.74      8.05 o
   8   3   9        0.11        9.29      7.13 o
   9   3   9        3.70       12.79      9.93 o
   0   4   9     5128.56     4840.63     52.40 o
   1   4   9       93.66      125.26      3.69 o
   2   4   9     3788.68     3702.40     38.99 o
   3   4   9       12.56       17.53      2.79 o
   4   4   9     3711.23     3763.82     34.34 o
   5   4   9      162.99      158.80      5.30 o
   6   4   9     3953.76     3892.61     39.53 o
   7   4   9      198.99      222.45      8.75 o
   8   4   9       57.85       71.75      9.79 o
   9   4   9       42.36       63.02     10.84 o
   1   5   9       44.63       69.33      3.51 o
   2   5   9      805.08      687.78      9.80 o
   3   5   9       69.00       76.80      3.78 o
   4   5   9      102.74       83.98      5.25 o
   5   5   9      416.64      421.41      9.94 o
   6   5   9     1246.91     1320.98     20.40 o
   7   5   9      899.02      856.17     20.48 o
   8   5   9      907.43      834.05     21.10 o
   9   5   9       24.15       11.01     11.45 o
   0   6   9      827.13      769.91     13.59 o
   1   6   9       44.92       47.28      4.04 o
   2   6   9       25.31       28.85      3.82 o
   3   6   9      211.68      224.39      7.78 o
   4   6   9        0.42        3.37      5.00 o
   5   6   9      593.94      537.88     11.50 o
   6   6   9     1005.21      956.64     18.89 o
   7   6   9      422.59      452.19     16.95 o
   8   6   9       76.61       84.27     11.75 o
   1   7   9      165.90      182.03      6.03 o
   2   7   9     2351.94     2180.97     24.12 o
   3   7   9       17.39       24.32      5.61 o
   4   7   9      712.92      709.94     14.03 o
   5   7   9       10.45        2.28      6.83 o
   6   7   9      524.87      520.42     18.76 o
   7   7   9      345.30      327.08     15.10 o
   8   7   9      205.98      219.52     15.42 o
   0   8   9     2457.51     2326.60     34.95 o
   1   8   9      404.68      366.83      9.87 o
   2   8   9      291.35      276.52      8.94 o
   3   8   9       67.69       64.52      6.71 o
   4   8   9       31.00       42.06      8.85 o
   5   8   9      557.12      581.75     20.17 o
   6   8   9      859.92      903.12     24.17 o
   7   8   9        5.27        0.00     12.38 o
   1   9   9      402.92      364.03     10.71 o
   2   9   9      436.99      413.64     13.02 o
   3   9   9      203.44      189.41     11.21 o
   4   9   9       19.28       33.11      9.17 o
   5   9   9       97.22       98.17     13.55 o
   6   9   9      107.18       88.70     15.46 o
   0  10   9     1289.38     1290.53     27.13 o
   1  10   9        4.03        8.83      8.15 o
   2  10   9     1336.30     1313.84     21.81 o
   3  10   9       59.35       62.09     10.39 o
   4  10   9      566.17      699.41     22.12 o
   1  11   9      255.89      227.96     11.83 o
   0   0  10      140.44      167.21      8.43 o
   1   0  10     3747.60     3744.43     49.93 o
   2   0  10     4715.55     4892.75     52.22 o
   3   0  10    15402.73    15447.46    165.71 o
   4   0  10      120.94      157.70      6.44 o
   5   0  10     2176.08     1763.52     29.33 o
   6   0  10        2.67        9.94      6.44 o
   7   0  10       94.30       72.86      8.72 o
   8   0  10     1533.49     1326.45     29.16 o
   9   0  10      512.40      454.80     21.91 o
  10   0  10      321.81      373.26     19.84 o
   1   1  10      311.02      321.51      5.00 o
   2   1  10      440.12      422.00      5.34 o
   3   1  10        6.87       20.15      2.60 o
   4   1  10      114.12      113.99      4.01 o
   5   1  10      297.33      279.34      7.46 o
   6   1  10      111.13      118.97      5.97 o
   7   1  10      301.95      290.55      9.69 o
   8   1  10      388.53      362.22     11.48 o
   9   1  10      218.96      219.03     10.12 o
  10   1  10      298.09      364.02     15.41 o
   0   2  10      749.53      784.62     13.38 o
   1   2  10        0.37        4.74      1.75 o
   2   2  10      142.62      151.38      3.70 o
   3   2  10      354.41      376.55      6.13 o
   4   2  10       21.35       47.53      3.41 o
   5   2  10      471.67      419.05      8.05 o
   6   2  10       71.19       60.99      4.83 o
   7   2  10      930.49      815.00     13.90 o
   8   2  10       22.77       38.07      7.06 o
   9   2  10      294.77      305.01     11.79 o
  10   2  10       15.61       14.91     12.22 o
   1   3  10     3908.31     3906.83     30.80 o
   2   3  10     3528.15     3684.86     33.22 o
   3   3  10     3291.99     3244.76     31.81 o
   4   3  10       98.60       91.24      4.01 o
   5   3  10       62.31       64.39      4.27 o
   6   3  10       51.04       62.16      4.89 o
   7   3  10     1052.24      947.79     16.70 o
   8   3  10      141.96      133.97      7.93 o
   9   3  10      108.85       93.13     11.47 o
   0   4  10     7496.62     7867.10     90.62 o
   1   4  10      259.17      253.30      5.26 o
   2   4  10      279.81      273.06      5.66 o
   3   4  10      171.49      151.51      5.10 o
   4   4  10      927.95      865.48     10.77 o
   5   4  10       41.38       36.57      4.21 o
   6   4  10      604.97      611.13     10.68 o
   7   4  10      132.99      121.52      7.13 o
   8   4  10       55.51       46.01     10.64 o
   9   4  10      112.55      168.18     12.36 o
   1   5  10       20.46       17.92      3.37 o
   2   5  10      510.54      567.45      8.71 o
   3   5  10     1524.18     1510.65     15.64 o
   4   5  10      973.92      983.53     14.11 o
   5   5  10      619.01      652.40     11.84 o
   6   5  10      507.94      501.80     12.77 o
   7   5  10     1095.01     1058.93     23.04 o
   8   5  10       52.21       40.01     10.27 o
   9   5  10        9.68       11.59     11.70 o
   0   6  10      259.44      241.76      9.02 o
   1   6  10      553.07      582.95      9.98 o
   2   6  10      630.43      625.03     10.24 o
   3   6  10       34.40       48.69      4.49 o
   4   6  10      449.54      435.84     10.62 o
   5   6  10       90.70      102.63      7.36 o
   6   6  10      192.05      171.57     11.54 o
   7   6  10      171.71      192.13     12.18 o
   8   6  10        7.22       11.62     11.25 o
   1   7  10      974.15      909.27     12.79 o
   2   7  10      647.09      609.61     11.07 o
   3   7  10      102.84      106.10      6.82 o
   4   7  10      178.45      192.57      8.90 o
   5   7  10       24.22       27.51      8.55 o
   6   7  10        0.05        0.00     10.50 o
   7   7  10       71.60      104.10     11.75 o
   0   8  10      199.11      191.46     12.71 o
   1   8  10        7.02       15.09      5.18 o
   2   8  10      261.87      286.84      9.09 o
   3   8  10     1305.95     1271.99     20.52 o
   4   8  10      360.78      385.17     13.34 o
   5   8  10      566.31      578.90     19.26 o
   6   8  10       83.11       76.31     12.27 o
   1   9  10     1343.15     1315.96     19.91 o
   2   9  10      197.41      229.30      9.22 o
   3   9  10      960.66     1024.72     18.45 o
   4   9  10      207.57      234.55     12.57 o
   5   9  10       81.78       74.14     12.87 o
   0  10  10      106.52      136.01     12.21 o
   1  10  10        0.85        8.29      8.93 o
   2  10  10       11.89        0.00      7.96 o
   3  10  10        2.57       23.57      9.99 o
   4  10  10      287.05      270.09     16.87 o
   1   1  11       86.46       91.78      3.70 o
   2   1  11    12666.54    12673.56    114.85 o
   3   1  11     5736.03     5617.54     57.79 o
   4   1  11     1588.26     1485.05     15.74 o
   5   1  11      122.97       95.52      4.67 o
   6   1  11      303.45      324.68      9.48 o
   7   1  11     2444.04     2393.21     30.54 o
   8   1  11      447.42      540.53     13.63 o
   9   1  11        4.71        0.82      7.91 o
  10   1  11       83.75       85.88     11.71 o
   0   2  11      477.83      416.47      8.42 o
   1   2  11      526.07      458.57      6.73 o
   2   2  11     1134.55     1110.47     12.72 o
   3   2  11     1162.76     1143.50     12.40 o
   4   2  11     2325.04     2181.32     21.08 o
   5   2  11      146.09      137.65      5.71 o
   6   2  11       25.27       19.39      4.94 o
   7   2  11        1.04        0.00      5.70 o
   8   2  11       17.99       29.83      7.47 o
   9   2  11      196.61      199.87     10.96 o
   1   3  11      552.92      564.36      7.07 o
   2   3  11     1186.77     1158.64     12.37 o
   3   3  11      319.95      349.62      6.41 o
   4   3  11       39.70       34.29      3.66 o
   5   3  11      547.06      555.55      9.84 o
   6   3  11      120.95      116.59      5.95 o
   7   3  11       27.79       40.00      8.82 o
   8   3  11       31.15       48.85      7.40 o
   9   3  11      156.37      140.31     13.20 o
   0   4  11      859.74      815.41     13.54 o
   1   4  11      273.28      259.68      5.96 o
   2   4  11       31.05       30.44      3.18 o
   3   4  11       90.67      100.55      4.28 o
   4   4  11     2370.05     2269.00     22.11 o
   5   4  11      985.26      968.03     13.92 o
   6   4  11      525.64      524.47     10.84 o
   7   4  11      104.41      107.65      7.92 o
   8   4  11      387.33      410.22     15.92 o
   9   4  11      402.43      474.23     18.73 o
   1   5  11       27.60       28.22      3.70 o
   2   5  11      112.98      108.57      4.91 o
   3   5  11      192.76      176.00      6.35 o
   4   5  11     1274.51     1272.27     14.22 o
   5   5  11     1654.39     1646.03     20.61 o
   6   5  11     1126.58     1113.67     18.95 o
   7   5  11      707.85      729.08     17.43 o
   8   5  11      121.51      123.67     11.52 o
   0   6  11      355.64      368.01     11.68 o
   1   6  11        0.00        0.06      4.04 o
   2   6  11        1.68        8.83      4.17 o
   3   6  11        9.96       20.60      4.47 o
   4   6  11      443.82      434.43     11.96 o
   5   6  11      113.67      121.85      8.03 o
   6   6  11        2.78        5.23      8.15 o
   7   6  11       38.33       32.89     10.71 o
   8   6  11        9.90        9.42     11.24 o
   1   7  11      113.17      121.19      6.20 o
   2   7  11      400.90      359.06      9.34 o
   3   7  11      116.27      114.02      7.14 o
   4   7  11      358.48      356.29     12.12 o
   5   7  11      128.14      126.48      9.08 o
   6   7  11      394.53      451.25     17.74 o
   7   7  11       79.99      106.18     12.32 o
   0   8  11      609.60      640.92     17.48 o
   1   8  11      339.62      305.63      8.82 o
   2   8  11      674.12      647.04     13.06 o
   3   8  11       30.32       35.64      7.22 o
   4   8  11      981.41     1013.11     19.72 o
   5   8  11      676.71      732.25     21.52 o
   6   8  11       40.94       41.19     11.69 o
   1   9  11        9.13       10.19      6.46 o
   2   9  11      168.97      158.75      9.09 o
   3   9  11        2.67       12.35      7.71 o
   4   9  11       87.73       96.68     10.88 o
   5   9  11       21.41       28.78     12.42 o
   0  10  11     1352.21     1304.17     32.52 o
   1  10  11       90.84       65.91      9.06 o
   2  10  11       36.62       32.78      8.69 o
   3  10  11       49.36       57.64     11.14 o
   0   0  12     3888.78     3871.62     96.19 o
   1   0  12     8123.82     7160.12    130.56 o
   2   0  12     1642.43     1696.19     25.47 o
   3   0  12      822.71      840.73     19.99 o
   4   0  12      233.90      272.49      9.23 o
   5   0  12        8.15       12.72      6.09 o
   6   0  12     2900.29     2657.71     45.96 o
   7   0  12      393.24      318.65     14.91 o
   8   0  12      406.43      403.38     18.35 o
   9   0  12      640.27      677.73     23.38 o
   1   1  12      527.65      526.15      7.43 o
   2   1  12       62.44      109.78      4.21 o
   3   1  12     1716.13     1617.38     18.47 o
   4   1  12        4.07       14.86      3.42 o
   5   1  12       15.83       10.30      3.94 o
   6   1  12      106.28       92.10      6.04 o
   7   1  12        0.45        1.33      5.85 o
   8   1  12       17.73       19.25      7.37 o
   9   1  12      192.04      176.13     10.04 o
   0   2  12     1253.66     1269.40     22.78 o
   1   2  12        2.32        4.11      2.76 o
   2   2  12     2075.52     2236.16     23.42 o
   3   2  12        7.63       13.47      3.01 o
   4   2  12      225.69      198.81      6.32 o
   5   2  12      491.31      446.30      9.02 o
   6   2  12        3.77        5.43      5.07 o
   7   2  12      291.83      255.11      9.31 o
   8   2  12      104.56      104.68      8.45 o
   9   2  12      571.18      628.38     23.26 o
   1   3  12     9389.41     9514.36     93.23 o
   2   3  12     1454.92     1690.38     16.72 o
   3   3  12      901.24      800.13     10.08 o
   4   3  12        1.63        6.04      3.78 o
   5   3  12        1.76        0.72      4.15 o
   6   3  12        3.53        8.68      5.42 o
   7   3  12      468.51      537.58     14.48 o
   8   3  12      396.98      391.90     14.86 o
   9   3  12       86.45       82.43     14.51 o
   0   4  12      970.84      854.53     17.81 o
   1   4  12     2839.30     2789.24     30.00 o
   2   4  12      976.94     1008.60     12.51 o
   3   4  12       14.92       19.32      3.84 o
   4   4  12      881.46      841.25     11.52 o
   5   4  12        0.81        2.08      4.62 o
   6   4  12       20.32       27.43      6.04 o
   7   4  12      260.94      278.06     10.65 o
   8   4  12       73.58       76.44     10.34 o
   9   4  12       37.56       62.94     12.43 o
   1   5  12       33.73       29.29      4.34 o
   2   5  12      940.03      906.76     12.57 o
   3   5  12      274.51      254.79      8.01 o
   4   5  12     2544.86     2411.05     23.17 o
   5   5  12       68.21       75.22      6.22 o
   6   5  12      139.58      140.67      8.77 o
   7   5  12      635.65      663.54     17.04 o
   8   5  12      117.73      100.07     11.52 o
   0   6  12        7.51       10.07      6.01 o
   1   6  12     3939.55     3775.47     37.90 o
   2   6  12      193.65      200.15      6.92 o
   3   6  12     3251.02     3247.71     33.70 o
   4   6  12        0.12        3.48      6.21 o
   5   6  12     1565.29     1563.17     23.70 o
   6   6  12      341.45      349.64     13.44 o
   7   6  12       93.37      112.00     12.02 o
   8   6  12       17.95       20.80     12.10 o
   1   7  12        0.30        7.20      5.04 o
   2   7  12      237.23      225.12      8.09 o
   3   7  12      709.41      654.36     12.90 o
   4   7  12      546.87      509.33     14.44 o
   5   7  12        0.93        0.00      8.13 o
   6   7  12      149.50      126.90     11.70 o
   7   7  12       31.60       49.10     11.84 o
   0   8  12      617.35      617.48     17.61 o
   1   8  12      240.51      255.05      8.66 o
   2   8  12      429.15      397.71     11.04 o
   3   8  12      472.14      457.04     15.96 o
   4   8  12      322.17      363.89     13.41 o
   5   8  12      699.68      792.22     21.60 o
   6   8  12       26.72       12.15     11.81 o
   1   9  12      306.37      294.37     10.67 o
   2   9  12      233.33      219.82      9.72 o
   3   9  12        1.56        3.06      7.99 o
   4   9  12        5.08       16.08     10.27 o
   5   9  12      518.80      501.74     19.16 o
   0  10  12       14.89       22.61     17.27 o
   1  10  12       12.06        8.76      9.01 o
   2  10  12       63.07       47.42      9.25 o
   3  10  12        1.92       25.64     10.81 o
   1   1  13       62.16       86.18      3.59 o
   2   1  13      844.58      876.42     10.90 o
   3   1  13      293.24      310.49      6.43 o
   4   1  13     2290.05     2365.82     26.47 o
   5   1  13      509.17      416.04      8.91 o
   6   1  13      250.30      252.02      8.80 o
   7   1  13      596.54      509.91     12.91 o
   8   1  13       83.22       86.51      8.47 o
   9   1  13      100.31       90.90      9.54 o
   0   2  13        6.98       20.11      3.75 o
   1   2  13     1887.59     1926.22     25.73 o
   2   2  13      605.84      722.59     10.41 o
   3   2  13     2012.05     2019.40     20.42 o
   4   2  13       97.37       99.20      5.00 o
   5   2  13      813.37      711.91     11.45 o
   6   2  13      465.88      458.96     11.59 o
   7   2  13       16.38       15.79      6.48 o
   8   2  13      789.00      814.23     19.24 o
   9   2  13       46.15       52.95     10.94 o
   1   3  13        9.63       21.00      2.88 o
   2   3  13      509.30      523.82      8.32 o
   3   3  13      217.54      234.59      6.30 o
   4   3  13      355.34      363.26      9.93 o
   5   3  13       75.13       60.64      5.35 o
   6   3  13      692.49      626.00     13.76 o
   7   3  13        8.76       19.11      7.33 o
   8   3  13       35.30       25.57      8.72 o
   9   3  13        0.04        1.69     12.15 o
   0   4  13        5.18        7.83      4.55 o
   1   4  13     2216.60     2257.08     22.84 o
   2   4  13        7.20        5.53      3.54 o
   3   4  13      285.97      259.32      7.58 o
   4   4  13      182.20      177.32      6.32 o
   5   4  13      337.56      352.74     10.69 o
   6   4  13       39.87       35.39      6.73 o
   7   4  13       45.85       39.90     10.05 o
   8   4  13       77.48      115.93     11.78 o
   1   5  13       18.68       32.41      4.07 o
   2   5  13      734.71      706.19     11.18 o
   3   5  13     1286.71     1253.00     16.51 o
   4   5  13     2001.43     1973.30     22.58 o
   5   5  13      348.21      353.67     10.98 o
   6   5  13        1.05       10.66      8.49 o
   7   5  13        0.42       16.36      8.75 o
   8   5  13     1087.31     1118.10     25.37 o
   0   6  13     1223.04     1217.37     22.27 o
   1   6  13      278.85      302.79      8.26 o
   2   6  13      741.49      712.86     11.94 o
   3   6  13      295.04      315.57      9.37 o
   4   6  13       62.05       51.21      6.19 o
   5   6  13       51.23       72.17     11.56 o
   6   6  13      578.63      545.30     16.49 o
   7   6  13        0.22       13.44     10.80 o
   1   7  13     2523.51     2518.28     27.97 o
   2   7  13     1553.63     1558.97     21.40 o
   3   7  13      528.52      558.73     12.74 o
   4   7  13      413.84      388.36     13.37 o
   5   7  13      209.44      184.81     10.04 o
   6   7  13       90.17       85.03     11.35 o
   7   7  13        4.64        0.00     11.91 o
   0   8  13      483.55      471.74     16.22 o
   1   8  13        0.79        9.12      6.24 o
   2   8  13        0.93       11.81      6.80 o
   3   8  13       93.33       78.41      8.30 o
   4   8  13       28.69       45.77      9.60 o
   5   8  13      354.34      403.69     16.90 o
   6   8  13       58.29       60.03     16.58 o
   1   9  13        0.14        1.85      7.98 o
   2   9  13      216.59      244.46     10.55 o
   3   9  13       57.56       47.60      8.92 o
   4   9  13        3.29        0.00     12.69 o
   0  10  13        1.46       17.96     15.76 o
   1  10  13      242.15      254.60     12.26 o
   2  10  13      106.06      105.17     10.39 o
   0   0  14       78.84       73.34      7.39 o
   1   0  14     3597.58     3540.86     85.67 o
   2   0  14     3132.69     3319.81     53.47 o
   3   0  14     1198.34     1160.87     21.45 o
   4   0  14       69.23       93.99      6.56 o
   5   0  14     4011.15     3876.02     54.46 o
   6   0  14       56.10       75.90      9.10 o
   7   0  14      115.84      141.88     11.36 o
   8   0  14      131.78      176.62     14.05 o
   9   0  14     1776.27     1737.14     38.63 o
   1   1  14      101.45      108.72      4.14 o
   2   1  14     2221.91     2107.36     25.19 o
   3   1  14       18.26       14.42      3.98 o
   4   1  14       15.81       20.97      4.01 o
   5   1  14      772.98      784.89     12.54 o
   6   1  14     1197.71     1162.17     17.58 o
   7   1  14      361.35      368.18     11.79 o
   8   1  14      279.00      301.86     12.49 o
   9   1  14      210.96      196.03     11.50 o
   0   2  14     2613.59     2542.76     60.75 o
   1   2  14      118.21      126.60      4.72 o
   2   2  14      658.61      726.67     10.38 o
   3   2  14     1713.29     1749.95     20.93 o
   4   2  14      530.01      524.95      9.75 o
   5   2  14      577.20      585.93     11.01 o
   6   2  14      452.03      427.52     11.19 o
   7   2  14       52.80       55.97      7.33 o
   8   2  14      228.30      245.95     10.80 o
   9   2  14     1069.29     1083.45     23.86 o
   1   3  14      367.14      345.35      7.79 o
   2   3  14     1628.69     1514.67     17.97 o
   3   3  14     3501.29     3562.49     34.19 o
   4   3  14     1153.30     1129.97     14.68 o
   5   3  14       78.41       90.17      5.82 o
   6   3  14      373.64      382.58     11.55 o
   7   3  14      367.45      349.00     12.63 o
   8   3  14     1799.81     1809.31     28.58 o
   9   3  14      572.24      508.51     21.17 o
   0   4  14      150.39      140.47      6.88 o
   1   4  14        0.52       10.69      3.70 o
   2   4  14      181.51      188.06      6.09 o
   3   4  14       61.50       72.73      4.94 o
   4   4  14      238.44      240.45      7.78 o
   5   4  14      218.22      214.20      7.63 o
   6   4  14       26.78       20.63      7.08 o
   7   4  14      625.98      544.36     15.86 o
   8   4  14       27.55       52.45     11.33 o
   1   5  14       89.36       82.12      5.15 o
   2   5  14     2242.71     2138.67     23.63 o
   3   5  14      926.72      967.85     13.95 o
   4   5  14       56.49       66.24      6.25 o
   5   5  14      385.44      410.02     12.92 o
   6   5  14       78.48       56.49      8.58 o
   7   5  14     1080.54     1084.83     24.91 o
   8   5  14        0.31        9.76     11.93 o
   0   6  14      632.76      619.26     15.51 o
   1   6  14      562.34      512.17     11.00 o
   2   6  14      135.25      133.41      6.51 o
   3   6  14     1110.99     1092.25     16.57 o
   4   6  14       24.36       30.69      6.46 o
   5   6  14      906.09      886.59     19.00 o
   6   6  14     1023.15     1022.26     22.55 o
   7   6  14      125.68      106.70     12.93 o
   1   7  14      175.96      185.46      7.96 o
   2   7  14       15.48       19.46      6.60 o
   3   7  14        5.53        9.99      6.80 o
   4   7  14        7.59        9.50      7.90 o
   5   7  14        0.00        0.00      8.45 o
   6   7  14        2.52        0.86     11.35 o
   0   8  14      415.63      371.00     15.14 o
   1   8  14       78.67       74.30      7.22 o
   2   8  14       71.02       74.48      8.52 o
   3   8  14      300.64      270.33     11.64 o
   4   8  14        3.49       15.83      9.00 o
   5   8  14      635.95      648.68     20.63 o
   1   9  14       39.34       43.87      8.53 o
   2   9  14      499.20      579.01     15.79 o
   3   9  14      540.59      557.06     17.23 o
   4   9  14       37.29       41.45     11.58 o
   0  10  14      312.32      410.92     23.44 o
   1  10  14        1.17       24.19      9.95 o
   1   1  15      323.00      263.98      6.12 o
   2   1  15      825.37      811.08     11.61 o
   3   1  15      273.74      250.37      7.36 o
   4   1  15      301.40      271.25      7.57 o
   5   1  15      136.03      160.18      6.66 o
   6   1  15      233.11      232.24      8.54 o
   7   1  15       98.31      129.99      8.78 o
   8   1  15     1008.80      951.96     19.36 o
   9   1  15      195.35      191.60     12.36 o
   0   2  15      674.24      719.55     17.08 o
   1   2  15      512.41      523.35      8.87 o
   2   2  15      109.69      120.05      5.03 o
   3   2  15     2058.68     2059.59     24.91 o
   4   2  15       39.37       32.32      4.53 o
   5   2  15      566.04      547.82     11.43 o
   6   2  15      721.22      679.85     14.30 o
   7   2  15       72.94       75.61      7.87 o
   8   2  15      162.89      174.93     10.64 o
   9   2  15        4.06        6.49     11.20 o
   1   3  15       13.06       19.29      4.16 o
   2   3  15        5.09        0.00      4.21 o
   3   3  15       45.56       67.82      4.14 o
   4   3  15      671.80      626.55     10.58 o
   5   3  15     1191.32     1171.49     17.50 o
   6   3  15       85.32       81.42      7.44 o
   7   3  15        0.01        0.00      7.58 o
   8   3  15       46.44       31.01     10.98 o
   0   4  15      472.46      414.22     10.95 o
   1   4  15      818.66      765.88     12.85 o
   2   4  15       46.42       53.06      4.53 o
   3   4  15        1.35       14.22      4.35 o
   4   4  15       16.89       18.96      5.33 o
   5   4  15     1777.33     1661.37     25.67 o
   6   4  15       82.30       81.91      8.64 o
   7   4  15       14.83       17.56      8.69 o
   8   4  15      298.31      338.70     15.94 o
   1   5  15      293.98      270.83      8.76 o
   2   5  15        3.93        4.36      4.62 o
   3   5  15       39.84       51.82      5.69 o
   4   5  15       46.52       37.41      6.82 o
   5   5  15      440.41      472.17     14.73 o
   6   5  15        7.21       18.59     10.46 o
   7   5  15      238.79      273.49     13.56 o
   0   6  15      183.95      207.14     12.80 o
   1   6  15      295.09      299.51      8.93 o
   2   6  15       10.57       14.94      5.67 o
   3   6  15     1309.16     1219.92     18.63 o
   4   6  15      141.85      129.61      9.01 o
   5   6  15      416.56      447.02     14.96 o
   6   6  15      193.34      240.50     12.78 o
   7   6  15       12.62       22.56     13.56 o
   1   7  15       26.65       38.92      6.19 o
   2   7  15       77.68       70.94      7.12 o
   3   7  15     1004.32      970.49     18.61 o
   4   7  15      409.07      368.19     13.85 o
   5   7  15      248.41      266.39     12.91 o
   6   7  15       76.26       94.13     13.76 o
   0   8  15     2022.08     1974.75     34.58 o
   1   8  15     1265.75     1213.60     19.69 o
   2   8  15       14.22       25.51      8.09 o
   3   8  15        7.05       10.87      8.69 o
   4   8  15       96.53      106.92     10.43 o
   5   8  15      103.70      153.49     14.09 o
   1   9  15       18.59       19.27      8.57 o
   2   9  15       70.06       75.56      9.72 o
   3   9  15        9.54       20.12     10.19 o
   0   0  16     1397.89     1387.71     48.80 o
   1   0  16       28.64       30.77      6.12 o
   2   0  16      717.10      728.93     17.94 o
   3   0  16     2849.19     2836.30     48.29 o
   4   0  16     4558.24     4413.92     64.68 o
   5   0  16      155.05      196.24     13.96 o
   6   0  16     1609.62     1504.77     29.66 o
   7   0  16      240.91      212.78     17.81 o
   8   0  16      338.72      316.10     17.62 o
   1   1  16        5.28        3.29      3.15 o
   2   1  16      243.32      265.48      7.71 o
   3   1  16      592.29      576.03      9.91 o
   4   1  16      451.77      460.11      9.77 o
   5   1  16      138.15      139.79      6.64 o
   6   1  16       91.36       86.40      7.06 o
   7   1  16        0.22        0.00      7.50 o
   8   1  16       47.33       65.13      9.91 o
   0   2  16     2176.34     2172.84     38.12 o
   1   2  16       10.91        9.73      3.73 o
   2   2  16      489.78      502.43      9.82 o
   3   2  16       39.95       49.13      5.03 o
   4   2  16     1628.63     1603.56     18.57 o
   5   2  16        3.94       12.26      5.45 o
   6   2  16      536.85      491.05     12.35 o
   7   2  16        6.83        3.28      7.55 o
   8   2  16       30.57       30.00      9.34 o
   1   3  16     1567.85     1634.97     19.43 o
   2   3  16      503.42      501.30     10.41 o
   3   3  16     1967.47     1863.91     22.90 o
   4   3  16     3490.45     3482.27     38.02 o
   5   3  16      176.61      200.13      8.21 o
   6   3  16      775.78      716.15     15.94 o
   7   3  16      108.26      111.22      9.24 o
   8   3  16      905.85      967.20     23.83 o
   0   4  16      609.32      656.62     13.87 o
   1   4  16      768.78      734.10     14.14 o
   2   4  16      611.25      607.40     10.69 o
   3   4  16      345.71      304.61      8.43 o
   4   4  16       17.90       11.77      5.69 o
   5   4  16      286.44      312.62     10.19 o
   6   4  16        9.32       13.96      7.69 o
   7   4  16       10.42        2.80      9.51 o
   8   4  16      722.33      749.44     27.53 o
   1   5  16      302.12      299.70      8.97 o
   2   5  16     2241.73     2169.01     25.19 o
   3   5  16     1680.12     1570.95     21.14 o
   4   5  16      322.62      316.20     10.73 o
   5   5  16      880.53      837.99     17.49 o
   6   5  16      508.48      434.80     15.30 o
   7   5  16      114.63       89.89     14.28 o
   0   6  16      153.83      140.95      9.48 o
   1   6  16       92.46       79.80      6.99 o
   2   6  16      848.74      826.71     15.11 o
   3   6  16        1.06        7.44      6.79 o
   4   6  16        0.43        9.53      7.31 o
   5   6  16       60.45       57.60      9.59 o
   6   6  16      690.03      656.67     22.30 o
   1   7  16        0.82       11.14      6.37 o
   2   7  16      209.51      244.48     10.14 o
   3   7  16        3.71       19.60      7.87 o
   4   7  16        6.44        0.00      8.67 o
   5   7  16        3.93        0.17     11.15 o
   6   7  16      269.62      273.24     17.80 o
   0   8  16       42.80       68.27     10.92 o
   1   8  16        2.95        5.28      7.73 o
   2   8  16      214.36      215.39     10.20 o
   3   8  16      300.85      308.91     14.09 o
   4   8  16      154.23      174.31     12.49 o
   1   9  16        0.23        8.05      8.78 o
   2   9  16      562.53      642.21     23.03 o
   1   1  17      933.86      916.40     12.06 o
   2   1  17      115.61      120.72      5.24 o
   3   1  17     2085.40     1983.74     23.20 o
   4   1  17     1361.84     1326.10     18.97 o
   5   1  17      916.52      889.53     15.12 o
   6   1  17      780.62      718.38     15.62 o
   7   1  17      498.48      538.85     15.19 o
   8   1  17        0.12        0.00     10.53 o
   0   2  17     1419.97     1457.06     28.59 o
   1   2  17      249.31      258.76      7.18 o
   2   2  17        0.01       11.82      4.54 o
   3   2  17       41.27       54.74      5.47 o
   4   2  17      695.51      655.07     13.45 o
   5   2  17       15.96        9.50      6.58 o
   6   2  17      119.11      125.87      7.99 o
   7   2  17       12.90        2.16      8.58 o
   8   2  17        2.75       19.95     12.04 o
   1   3  17       86.68      106.85      5.65 o
   2   3  17       31.42       29.85      5.53 o
   3   3  17       92.59       88.52      6.27 o
   4   3  17      346.84      375.40     11.73 o
   5   3  17       12.41        7.08      6.40 o
   6   3  17        4.24        1.95      8.78 o
   7   3  17       49.66       58.64     10.42 o
   8   3  17       41.46       59.72     12.38 o
   0   4  17     1152.71     1175.53     22.06 o
   1   4  17        2.43        0.00      5.20 o
   2   4  17      114.61      115.12      7.33 o
   3   4  17      631.59      609.35     13.43 o
   4   4  17       13.33       29.25      6.04 o
   5   4  17       86.63      109.93      8.33 o
   6   4  17      370.28      368.00     14.79 o
   7   4  17       21.93       19.41     10.89 o
   1   5  17      441.37      426.82     10.24 o
   2   5  17      671.59      655.49     12.60 o
   3   5  17      237.52      272.19      9.50 o
   4   5  17      267.30      278.04     12.71 o
   5   5  17        4.49        9.79      8.77 o
   6   5  17      141.00      157.11     11.77 o
   7   5  17      197.21      215.83     16.23 o
   0   6  17      120.10      118.03     10.48 o
   1   6  17      475.32      404.94     11.49 o
   2   6  17      124.44      140.32      7.90 o
   3   6  17       47.53       51.48      7.44 o
   4   6  17      192.38      168.07     10.99 o
   5   6  17       34.36       53.98     10.62 o
   6   6  17       15.90       19.94     12.31 o
   1   7  17      950.84      883.49     16.64 o
   2   7  17      191.20      189.08      9.25 o
   3   7  17       77.03       96.62      9.61 o
   4   7  17      145.47      148.40     11.25 o
   5   7  17       69.19       41.65     13.04 o
   0   8  17      408.81      391.76     23.26 o
   1   8  17      178.33      160.11      9.71 o
   2   8  17        4.72        8.08      9.37 o
   3   8  17        0.56       12.54     10.20 o
   4   8  17       38.29       35.33     11.83 o
   1   9  17        2.09        0.00     10.01 o
   0   0  18      188.21      119.54     17.15 o
   1   0  18      165.20      162.83      8.58 o
   2   0  18     1600.91     1439.19     28.84 o
   3   0  18      112.68      133.14      9.87 o
   4   0  18        9.74       22.34      7.15 o
   5   0  18       62.37       71.19     11.32 o
   6   0  18     1699.20     1612.82     36.01 o
   7   0  18       51.74       45.95     14.40 o
   8   0  18      451.58      502.88     33.25 o
   1   1  18       13.09       20.46      3.72 o
   2   1  18      973.23     1005.43     16.36 o
   3   1  18        1.68        7.79      4.70 o
   4   1  18      440.23      423.65     11.07 o
   5   1  18      193.24      201.12      8.28 o
   6   1  18      311.12      323.33     11.29 o
   7   1  18        3.36        0.59      9.16 o
   8   1  18        4.95        4.10     11.69 o
   0   2  18        2.60       14.01      8.12 o
   1   2  18      330.96      336.68      8.12 o
   2   2  18      399.74      333.89      8.84 o
   3   2  18      208.38      196.07      7.33 o
   4   2  18     1883.35     1888.91     25.18 o
   5   2  18        9.57       10.04      8.03 o
   6   2  18        4.21        0.00      8.44 o
   7   2  18       24.68        9.07      9.80 o
   8   2  18      142.62      198.07     14.21 o
   1   3  18      141.76      151.95      6.68 o
   2   3  18     1180.68     1168.84     17.62 o
   3   3  18       99.34      101.48      6.68 o
   4   3  18     1134.70     1078.01     18.14 o
   5   3  18        8.94       11.35      7.68 o
   6   3  18      171.43      216.22     10.51 o
   7   3  18       71.68       82.30     11.15 o
   0   4  18      651.38      684.55     15.73 o
   1   4  18       69.27       59.79      6.37 o
   2   4  18      817.56      818.56     15.70 o
   3   4  18     2631.13     2562.35     31.97 o
   4   4  18      183.45      173.99      8.94 o
   5   4  18       71.45       88.75      8.63 o
   6   4  18      143.90      142.68     11.79 o
   7   4  18      121.01      139.99     14.03 o
   1   5  18       68.81       63.37      6.16 o
   2   5  18     1559.14     1488.77     22.11 o
   3   5  18        6.86        9.01      7.34 o
   4   5  18       27.51       33.13      7.96 o
   5   5  18       85.02       92.11     10.22 o
   6   5  18       87.33      113.46     11.99 o
   0   6  18     2745.69     2792.85     60.30 o
   1   6  18      125.13      140.38      7.78 o
   2   6  18      149.84      117.95      9.34 o
   3   6  18       18.76       15.91      7.87 o
   4   6  18     2222.24     2238.60     32.86 o
   5   6  18       27.53       34.16     11.89 o
   6   6  18      743.30      868.57     26.82 o
   1   7  18      303.80      283.69     10.61 o
   2   7  18      562.47      513.10     15.83 o
   3   7  18       53.93       51.17     11.78 o
   4   7  18        7.52        7.56     10.27 o
   5   7  18       85.00       54.55     14.63 o
   0   8  18     2240.56     2347.34     66.44 o
   1   8  18       16.51        4.91      9.18 o
   2   8  18      229.27      259.36     16.58 o
   3   8  18        4.83        4.88     10.79 o
   1   1  19     1518.13     1578.67     19.44 o
   2   1  19      145.04      140.62      7.48 o
   3   1  19      952.97      938.04     17.33 o
   4   1  19     1580.65     1445.80     21.47 o
   5   1  19        0.34        7.24      7.38 o
   6   1  19        6.98        6.28      9.06 o
   7   1  19      294.98      332.09     15.52 o
   0   2  19      233.95      288.87     17.74 o
   1   2  19      501.36      459.32      9.68 o
   2   2  19      330.02      328.50      8.85 o
   3   2  19      146.39      140.68      7.83 o
   4   2  19      682.46      648.08     14.21 o
   5   2  19      132.85      170.41      9.12 o
   6   2  19       14.56        0.00      8.72 o
   7   2  19        0.02        0.00     10.85 o
   1   3  19        1.67        0.00      5.15 o
   2   3  19      360.02      357.70     10.82 o
   3   3  19       64.43       59.52      7.77 o
   4   3  19      317.49      310.22     11.00 o
   5   3  19       99.76       93.48      9.44 o
   6   3  19       75.38       97.21      9.71 o
   7   3  19       62.97       80.86     12.51 o
   0   4  19      275.19      294.83     17.43 o
   1   4  19      306.66      324.03     10.33 o
   2   4  19       14.06        4.38      7.02 o
   3   4  19      517.58      504.18     14.05 o
   4   4  19      274.36      291.57     11.35 o
   5   4  19        3.38       13.96      8.11 o
   6   4  19        2.42        0.00     12.36 o
   1   5  19      566.45      577.25     13.84 o
   2   5  19      122.70      115.36      9.58 o
   3   5  19      479.71      501.98     14.53 o
   4   5  19       63.16       34.27      9.01 o
   5   5  19      231.68      226.23     13.35 o
   6   5  19      159.80      174.33     13.54 o
   0   6  19      163.69      142.16     13.15 o
   1   6  19       17.62       13.59      7.83 o
   2   6  19      498.58      520.41     15.54 o
   3   6  19       85.51       81.66      9.60 o
   4   6  19       79.13       85.13     12.36 o
   5   6  19       19.35        6.01     10.60 o
   1   7  19      983.28     1003.30     21.01 o
   2   7  19       35.79       61.72      9.30 o
   3   7  19      670.72      704.93     19.53 o
   4   7  19       19.23       11.94     10.91 o
   0   8  19       19.29       38.50     14.00 o
   1   8  19       13.10       21.42     11.61 o
   2   8  19       54.86       33.12     13.55 o
   0   0  20      170.25      180.92     21.71 o
   1   0  20      114.52      111.40      8.55 o
   2   0  20      493.12      489.84     27.27 o
   3   0  20     1876.76     1902.09     46.61 o
   4   0  20      810.05      855.77     32.23 o
   5   0  20      955.00      961.26     27.79 o
   6   0  20      278.22      278.78     18.57 o
   7   0  20       63.97       78.55     20.87 o
   1   1  20      367.55      353.74     12.50 o
   2   1  20      415.14      416.20     12.05 o
   3   1  20      767.30      737.62     18.61 o
   4   1  20       83.45       70.71      8.75 o
   5   1  20      768.04      727.86     18.14 o
   6   1  20        8.70       20.58      9.24 o
   7   1  20        8.10       16.31     11.77 o
   0   2  20     1060.29     1104.85     25.30 o
   1   2  20       27.93       31.88      6.32 o
   2   2  20       43.48       40.24      6.71 o
   3   2  20      714.62      720.58     15.88 o
   4   2  20       88.96       86.17      7.92 o
   5   2  20      106.32      106.53      9.56 o
   6   2  20       76.93       75.12     10.26 o
   7   2  20      307.98      287.89     17.48 o
   1   3  20      332.14      338.67     12.97 o
   2   3  20      778.42      765.47     16.31 o
   3   3  20      872.68      825.83     18.85 o
   4   3  20      288.87      312.51     12.49 o
   5   3  20        3.10        0.00      8.13 o
   6   3  20      218.36      211.86     12.44 o
   0   4  20      163.54      140.57     13.19 o
   1   4  20      143.63      155.68      7.93 o
   2   4  20      456.73      438.56     14.16 o
   3   4  20      814.77      829.39     18.01 o
   4   4  20     1020.26     1070.41     19.83 o
   5   4  20        0.18        6.37      8.81 o
   6   4  20       46.75       65.89     13.84 o
   1   5  20      120.28      161.57     14.50 o
   2   5  20      389.29      400.60     14.52 o
   3   5  20      886.87      885.16     20.08 o
   4   5  20      732.11      726.23     17.60 o
   5   5  20        2.02        0.00     10.59 o
   0   6  20       93.18      107.96     16.81 o
   1   6  20       54.41       79.86     10.56 o
   2   6  20        1.07       11.98      9.56 o
   3   6  20        3.70       18.51      9.56 o
   4   6  20      396.44      405.42     15.72 o
   5   6  20      176.06      176.71     13.23 o
   1   7  20      186.16      178.16     12.22 o
   2   7  20      440.85      449.99     18.87 o
   3   7  20       12.67        1.30     11.94 o
   0   8  20       89.96      104.18     16.77 o
   1   1  21     1163.06     1092.37     22.27 o
   2   1  21        9.11       12.06      7.54 o
   3   1  21     1246.00     1252.82     23.19 o
   4   1  21      263.34      275.17     13.26 o
   5   1  21      410.55      398.99     14.78 o
   6   1  21       12.83       15.92     10.34 o
   7   1  21      506.40      492.53     19.10 o
   0   2  21        9.31       19.74     10.03 o
   1   2  21       67.51       66.34      8.02 o
   2   2  21       52.34       62.81      7.50 o
   3   2  21        9.52        9.97      8.36 o
   4   2  21       28.76       29.85      9.04 o
   5   2  21     1228.69     1248.09     23.38 o
   6   2  21      111.07      133.86     11.54 o
   1   3  21      177.13      183.27     10.40 o
   2   3  21       17.01       13.49      7.83 o
   3   3  21       57.97       48.22      9.27 o
   4   3  21       10.01       34.41     10.07 o
   5   3  21      274.58      278.57     13.04 o
   6   3  21      275.53      257.22     13.74 o
   0   4  21       20.57       22.07     13.07 o
   1   4  21      882.92      840.13     21.58 o
   2   4  21       25.08       29.54     11.99 o
   3   4  21        1.45        0.00      8.38 o
   4   4  21      129.60      143.52     10.12 o
   5   4  21     1380.24     1363.03     26.29 o
   6   4  21       12.70       41.49     14.88 o
   1   5  21       83.51      103.71     10.45 o
   2   5  21       21.40        8.72      9.94 o
   3   5  21       20.98       30.65     10.31 o
   4   5  21        5.91       19.98     11.71 o
   5   5  21       36.21       49.41     13.51 o
   0   6  21       61.12       86.67     17.78 o
   1   6  21       54.68       58.44     10.39 o
   2   6  21      232.73      210.50     13.33 o
   3   6  21       86.67      108.25     12.28 o
   4   6  21        5.22        0.00     11.76 o
   1   7  21      504.70      469.98     22.01 o
   2   7  21       93.14      113.23     13.70 o
   0   0  22       60.40       88.80     20.40 o
   1   0  22       94.69      115.83     19.09 o
   2   0  22      486.45      567.56     22.22 o
   3   0  22        5.23        0.00     13.08 o
   4   0  22       37.74       28.30     14.78 o
   5   0  22     1920.45     1859.40     41.52 o
   6   0  22      222.56      241.16     21.63 o
   1   1  22      121.02      121.01      9.68 o
   2   1  22      710.38      741.58     25.87 o
   3   1  22        6.06       33.63      8.81 o
   4   1  22       33.86       48.97      9.98 o
   5   1  22      128.69      126.39     10.81 o
   6   1  22       28.62       21.94     10.95 o
   0   2  22      122.74       88.40     12.51 o
   1   2  22        2.95       15.24      9.17 o
   2   2  22       48.85       41.16     12.39 o
   3   2  22      465.33      471.05     17.29 o
   4   2  22        7.09       19.90      9.71 o
   5   2  22      631.34      623.74     19.05 o
   6   2  22        1.37        0.00     10.97 o
   1   3  22      179.43      164.92     10.98 o
   2   3  22      784.46      789.21     21.38 o
   3   3  22      502.09      563.38     20.72 o
   4   3  22      114.04      124.93     11.59 o
   5   3  22       74.60       69.09     12.90 o
   0   4  22        4.96       24.61     13.19 o
   1   4  22      522.26      529.25     17.77 o
   2   4  22       27.62       13.76     10.01 o
   3   4  22       36.40       23.74     10.86 o
   4   4  22       47.48       77.80     12.41 o
   5   4  22       68.14       42.02     14.97 o
   1   5  22      509.99      560.13     18.22 o
   2   5  22        4.39       24.01     10.99 o
   3   5  22      129.98      106.33     13.04 o
   4   5  22      668.98      594.67     22.36 o
   0   6  22      368.75      337.18     30.63 o
   1   6  22        7.62        7.77     10.91 o
   2   6  22        5.98        0.00     11.03 o
   3   6  22      280.96      220.27     15.26 o
   1   1  23       19.40       24.56     14.55 o
   2   1  23       84.16       76.82     13.30 o
   3   1  23      208.43      202.58     13.33 o
   4   1  23     2810.62     2860.99     42.99 o
   5   1  23        4.58       16.20     10.83 o
   0   2  23       15.82       48.30     16.10 o
   1   2  23      332.59      378.09     18.30 o
   2   2  23      164.27      183.40     12.80 o
   3   2  23      224.91      187.55     15.64 o
   4   2  23        4.61       23.57     11.54 o
   5   2  23     1833.99     1793.22     31.76 o
   1   3  23       11.76        0.00     10.08 o
   2   3  23        5.67        6.03     10.49 o
   3   3  23       97.21       90.54     12.32 o
   4   3  23      160.86      156.70     13.79 o
   5   3  23       86.18       78.63     12.98 o
   0   4  23      113.06      107.87     15.34 o
   1   4  23      472.09      423.91     19.14 o
   2   4  23       44.83       45.76     11.98 o
   3   4  23      131.69      145.42     13.52 o
   4   4  23      188.77      216.33     15.72 o
   1   5  23       27.64       25.10     12.49 o
   2   5  23      459.89      487.11     29.73 o
   3   5  23      734.92      723.12     23.75 o
   0   6  23       94.98       89.65     19.11 o
   1   6  23      187.31      188.07     13.80 o
   2   6  23      310.85      279.76     15.85 o
   0   0  24      327.31      335.43     62.82 o
   1   0  24       15.27       24.43     17.96 o
   2   0  24       32.27       37.27     16.98 o
   3   0  24        7.17       14.20     25.17 o
   4   0  24       48.39       42.76     18.24 o
   5   0  24       16.03        0.00     19.27 o
   1   1  24      194.74      209.64     16.41 o
   2   1  24      163.35      162.34     14.46 o
   3   1  24      371.65      450.20     20.26 o
   4   1  24       35.23       33.80     14.01 o
   5   1  24      250.02      251.39     15.23 o
   0   2  24        6.60       18.41     17.73 o
   1   2  24       62.44       49.27     13.09 o
   2   2  24       30.96       27.20     12.53 o
   3   2  24      319.21      379.49     18.62 o
   4   2  24      437.32      504.39     19.54 o
   5   2  24        1.93       21.10     12.99 o
   1   3  24      383.20      414.30     18.71 o
   2   3  24      235.85      233.46     17.39 o
   3   3  24        0.52       21.82     12.43 o
   4   3  24       66.18       64.08     13.24 o
   0   4  24      318.27      320.86     26.03 o
   1   4  24      219.03      242.57     16.08 o
   2   4  24      229.81      219.26     16.11 o
   3   4  24        5.59        0.00     13.01 o
   1   5  24       65.38       60.98     14.95 o
   2   5  24       46.67       62.62     13.68 o
   1   1  25        4.87       22.07     12.81 o
   2   1  25     1673.75     1809.18     37.98 o
   3   1  25      748.31      700.04     25.74 o
   4   1  25       52.94       62.46     17.50 o
   0   2  25      422.01      507.24     30.89 o
   1   2  25       26.51       22.76     13.76 o
   2   2  25        6.56        5.53     13.73 o
   3   2  25      398.48      355.16     19.93 o
   4   2  25      745.31      753.73     27.96 o
   1   3  25      157.97      151.01     15.66 o
   2   3  25        2.05       14.31     19.75 o
   3   3  25       26.60       33.52     14.94 o
   0   4  25      668.99      734.09     38.58 o
   1   4  25       18.96        1.38     14.90 o
   2   4  25       16.41        0.00     14.46 o
   0   0  26      790.60      723.21     54.72 o
   1   0  26      103.96      108.98     21.44 o
   2   0  26      743.03      880.12     44.65 o
   3   0  26       22.26       11.41     21.75 o
   1   1  26      211.96      221.13     16.70 o
   2   1  26       39.21       46.34     17.47 o
   3   1  26        4.20       14.35     15.29 o
   0   2  26      876.22      856.21     38.58 o
   1   2  26      331.11      347.62     19.34 o
   2   2  26        9.29        0.00     14.43 o
   3   2  26       18.99       38.73     16.43 o
   1   3  26       36.40       46.95     15.40 o
   2   3  26        1.04       13.45     15.00 o
   1   1  27       13.21       29.20     15.41 o
   0   2  27      132.81      210.79     26.83 o
 
